# Supplementary material for: Metabolomics analysis of the soapberry (Sapindus mukorossi Gaertn.) pericarp during fruit development and ripening based on UHPLC-HRMS
Source: Sci Rep. 2021 Jun 2;11:11657. doi: 10.1038/s41598-021-91143-0 (PMC8172880; doi:10.1038/s41598-021-91143-0)
Supplement: Supplementary file 2 — Supplementary Tables. [file 41598_2021_91143_MOESM2_ESM.xlsx]

## Sheet: Table S1
Table S1 A three-dimensional data matrix of putatively identified metabolites
No.	LC-MS type	Names	Molecular Formula	Monoisotopic mass/Da	Molecular Weight/(g/mol)	RT [min]	MS/MS ions	QC1	QC2	QC3	QC4	QC5	QC6	S1-1	S1-2	S1-3	S2-1	S2-2	S2-3	S3-1	S3-2	S3-3	S4-1	S4-2	S4-3	S5-1	S5-2	S5-3	S6-1	S6-2	S6-3	S7-1	S7-2	S7-3	S8-1	S8-2	S8-3
1	C18_neg	Quercitrin	C21H20O11	448.101	448.102	7.491	447, 300, 301, 271, 255, 243, 140	9189.97	6719.89	11131.4	9927.64	9283.37	8887.53	33945.4	23713.6	44177.1	953.475	1895.84	474.565	1238.83	7320.78	4279.8	55938.4	16596.5	95280.2	1300.2	1116.12	932.043	913.942	1424.33	403.558	230.858	62.9611	89.5364	1488.13	867.16	246.195
2	C18_neg	Protocatechuic acid	C7H6O4	154.027	154.026	6.015	153, 151, 125, 109, 108, 83, 81	11799.3	8822.09	15025.6	11866	11266.6	12016.5	74413.9	68489.8	80338	1150.68	1607.6	693.764	2172.1	8502.63	1021.95	6834.67	8225.2	1178.76	3944.95	5264.49	6584.04	1629.08	2377.67	880.49	6856.33	5491.8	4127.28	9633.56	6173.17	5041.85
3	C18_neg	Leucodelphinidin	C15H14O8	322.069	322.07	6.613	321, 311, 289, 279, 211, 179, 116, 89	5125.01	3931.94	5999.29	5306.66	5554.97	4832.19	1779.28	1657.84	1536.4	199.805	152.244	139.774	633.33	609.604	585.877	122.183	103.276	467.915	594.845	329.376	196.319	564.913	431.446	698.38	77.0226	79.5992	74.446	92503.4	59431.1	26358.7
4	C18_neg	L-2-succinylamino-6-oxoheptanedioic acid	C11H15NO8	289.08	289.08	1.776	288, 239, 203, 191, 175, 161, 133, 117	6812.86	6604.28	8473.43	5336.47	5928.15	7721.95	373.969	432.176	363.861	147.434	172.851	122.017	2316.93	984.998	1650.96	85.2794	879.549	482.414	13391.6	1553.19	7472.42	3607.29	6923.28	291.3	81.9051	83.0815	80.7287	1407.03	1599.83	1214.22
5	C18_neg	L-(+)-tartaric acid	C4H6O6	150.016	150.016	1.164	149, 130, 105, 103, 87, 72	4.1696e+06	3.45856e+06	4.70998e+06	4.39269e+06	4.23886e+06	4.04793e+06	4.64344e+06	6.57299e+06	8.96233e+06	222265	403677	40852.5	3.40212e+06	4.36019e+06	5.87679e+06	4.23545e+06	4.61604e+06	3.85486e+06	2.61243e+06	4.96999e+06	4.11785e+06	2.94842e+06	3.42323e+06	2.47361e+06	40534.9	48326.4	32743.5	2.87837e+06	5.15941e+06	3.6276e+06
6	C18_neg	Haplopine	C13H11NO4	245.069	245.069	6.82	246, 231	7679.79	6221.77	7680.88	9300.77	8077.83	7117.7	126.183	119.622	113.061	67.8683	71.8472	63.8893	1112.79	938.498	764.205	955.376	1307.24	603.512	128.745	139.483	134.114	9166.16	10668.4	7663.95	82.1347	77.9646	86.3048	4931.37	2858.19	785.023
7	C18_neg	Glucose 1-phosphate	C6H13O9P	260.03	260.03	1.022	259, 241, 226, 138, 96	44461.6	30842.3	53285.8	47813.3	49141.9	41224.9	142019	95114.9	65688.7	395.59	717.069	74.1109	31905	19338.1	27993.2	18238.6	25287.9	11189.2	27813.8	20551.9	24182.9	23854.3	20920	26788.6	1337.65	445.122	2230.18	8917.35	8458.36	9376.33
8	C18_neg	Furamizole	C12H8N4O5	288.049	288.049	1.75	219, 175, 115, 97, 87	99002.6	137487	13040.7	87689.2	131013	125783	201.085	363.731	433.501	114.027	148.431	79.6226	5166.16	3652.77	4409.47	1286.91	1384.35	7201.41	19478.1	9117.52	6370.92	5481.43	5495.18	5467.68	133.971	119.067	148.875	13221.8	17904.5	8539.1
9	C18_neg	Dodecanedioic acid	C12H22O4	230.152	230.152	17.993	229, 211, 167, 165, 139, 83, 80, 57	13807.3	9653.58	15981	15288.2	14077.8	14036.1	9578.98	11794.5	8698.61	6099.72	6505.19	10033.4	2637.93	2774.85	2293.19	2988.49	2437.76	3539.22	3409.19	3650.46	6606.94	4688.09	2764.74	6611.44	18308.5	12760.1	23857	9830.03	34866	59902
10	C18_neg	DL-histidine	C6H9N3O2	155.069	155.069	1.076	156, 138, 110, 95, 84, 83	20099.3	17614.5	22698.7	20145.2	19874	20164.2	38081.9	16364.6	18971.3	13412.7	4892.55	9152.62	8649.76	7717.52	11380.2	27518.6	43969.1	11068	13331	14916.8	11745.2	14097.5	15487.4	12707.6	105.417	82.831	128.004	31300.2	44806.7	12276.7
11	C18_neg	Citreoisocoumarin	C14H14O6	278.079	278.08	6.11	277, 233, 212, 179, 175, 116, 89	8397.43	6439.26	9971.6	8871.69	8538.94	8165.64	673.021	468.783	570.902	646.984	1974.37	1310.67	417.727	185.237	266.387	331.306	359.18	303.431	398.407	202.517	101.956	512.955	259.843	766.066	250.195	136.706	363.685	95905.8	69054.8	42203.7
12	C18_neg	4-Hydroxy-2-oxoglutaric acid	C5H6O6	162.016	162.016	1.356	161, 131, 101, 97, 85, 81, 73	160452	122844	181162	180009	167610	150633	6234.39	6756.37	6495.38	845.84	1358.53	333.152	75383.1	63748.1	69565.6	91867.1	52287.5	131447	32267.3	53490.1	11044.4	87401.3	106158	68644.8	2086.53	2279.6	1893.46	144557	103634	124095
13	C18_neg	3-Hydroxy-L-glutamic acid	C5H9NO5	163.048	163.047	1.213	162, 161, 158, 149, 130, 96	26869.7	20838.2	30678.3	29029.2	28319	25483.6	206518	296136	216476	621.013	692.506	549.52	11513.7	17953.1	43807.5	18258.9	16365	20152.8	8304.47	18004.2	12572.9	9077.66	8184.89	9970.43	152.541	134.154	170.927	10589.5	17231	9235.03
14	C18_neg	3-Hydroxy-3-(methoxycarbonyl)pentanedioic acid	C7H10O7	206.043	206.042	1.306	205, 143, 131, 125, 99, 81, 72	649681	457698	769695	771822	610671	638516	756582	706806	806357	2895.57	4670.15	1120.99	20685.8	187150	421029	399738	347839	451637	505478	235836	397344	356244	428612	283877	431283	227913	24541.8	1.02844e+06	662056	722051
15	C18_neg	1-O-acetyl-alpha-maltose	C14H24O12	384.127	384.127	1.603	383, 341, 237, 195, 189, 175, 147	38415	27791.9	44435.4	55112	37116.3	27619.6	72499.9	50462.1	28828.7	44142.9	21014.6	21948.3	16133	16887	15378.9	38877	20590.6	42224.4	61421.2	27336.2	44378.7	25622.7	75210.5	50416.6	27074.9	15810.7	38339.1	1.46916e+06	1.0523e+06	1.26073e+06
16	C18_neg	1-Methyl-1,2,3,4-tetrahydro-beta-carboline-3-carboxylic acid	C13H14N2O2	230.106	230.106	6.62	229, 211, 195, 179, 161, 143, 116, 89	6041.44	4544.13	6935.86	6990.2	5869.37	5867.64	241.878	267.198	216.557	86.3795	89.2261	83.5329	116.557	99.836	133.277	93.4787	333.601	123.97	987.159	148.912	543.45	1750.63	1812.24	1689.02	439.675	112.72	766.63	32196.8	14363.3	77146.5
17	C18_neg	3-Dehydroquinic acid	C7H10O6	190.048	190.047	1.806	169, 147, 134, 133, 128	583157	741037	30923.3	735582	647200	761043	12466	13264	6157.58	806.095	969.585	642.605	42395	31592.8	20790.6	15222.5	14094	16350.9	60650	15015.4	32322.8	36544.2	33686.6	39401.8	804.226	647.328	961.123	40426.2	34255.8	29988.2
18	C18_neg	1,1-Diethyl-3-oxo-2-triazanolate	C4H10N3O2-	132.078	132.078	6.902	131, 129, 116, 115, 101, 89, 71	19120.5	15767.5	22991.4	19933.9	16943.9	19965.5	5059.51	2249.32	1839.84	2326.47	1119.68	1352.69	565.545	1557.57	1061.56	1268.89	1410.01	1127.76	508.551	581.849	545.2	1387.46	1344.99	1366.22	847.959	544.326	1151.59	105552	113171	120790
19	C18_neg	Uridine-5'-diphosphate-glucose	C15H24N2O17P2	566.055	566.055	1.224	565, 402, 384, 323, 241, 211, 158, 96, 78	29786	34723.9	24022.3	30224.6	30597.4	29361.6	207230	164704	159633	4339.64	8356.15	323.143	25995.6	47207	36601.3	38664	37928.9	39399.2	47960	44763.2	46361.6	25686	25244.3	26127.6	72.7263	78.2155	67.2371	851.951	2485.04	1238.7
20	HILIC_pos	(+)-7-epi-12-hydroxyjasmonoyl-L-isoleucine	C18H29NO5	339.205	339.205	2.214	480, 462, 439, 433, 417, 353, 322, 283, 284, 196, 140	15768.8	14255.5	13370	13546.9	14756.7	12996.7	106745	122069	99667.1	7452.71	5356.46	1448.37	1214.11	897.853	1530.37	3921.71	1252.16	5640.98	921.821	1118.83	724.811	3523.23	1631.07	1608.62	2653.85	1050.23	2545.53	2869.71	3709.96	3171.33
21	HILIC_pos	(Z)-12,13-dihydroxyoctadec-9-enoic acid	C18H34O4	314.246	314.246	1.785	313, 270, 175, 130, 116	370499	325791	348598	365128	55406.7	59291.2	134871	155638	81883	182463	75730.6	110706	31042	32568.4	29515.6	23441.9	14201.9	32681.9	9744.01	16269	3219.02	71512.9	49337.5	60425.2	45599.3	17129	74069.6	99229.7	133101	65358
22	HILIC_pos	(11S,12E,14Z)-11-Hydroxy-12,14-icosadienoic acid	C20H36O3	324.266	324.266	1.358	325.266	5304.96	5669.11	4718.68	8489.38	3799.26	3848.39	44468.4	97290.8	70879.6	2609.32	5301.02	2400.7	2547.69	3706.56	1621.74	3061.32	4050.63	2072.02	6291.39	2952.51	2567.3	3335.46	4331.41	2638.56	5095.46	2330.26	9553.69	9738.28	10145.2	10552.2
23	HILIC_pos	(15Z)-9,12,13-Trihydroxy-15-octadecenoic acid	C18H34O5	330.241	330.241	2.291	329, 293, 311, 199, 211, 181, 129	1.65089e+06	1.67608e+06	2.75771e+06	1.56785e+06	2.2169e+06	2.16278e+06	1.12492e+06	3.32124e+06	2.22308e+06	5857.21	8121.03	3593.4	978.538	1294.2	662.871	1084.39	405.587	1763.2	504.68	665.667	343.694	2341.87	3870.4	813.333	4411.98	4325.82	4498.13	2536.09	861.828	4210.35
24	HILIC_pos	N-(1-Deoxy-1-fructosyl)threonine	C10H19NO8	281.111	281.111	8.354	282, 279, 278, 264	11245.9	8212.11	7727.98	10585.2	61735.8	79524.2	5031.04	5476.26	5253.65	4915.39	10237.4	17420.6	22925.6	13477.3	32373.8	31031.3	17784.5	44278.1	5057.98	34107.7	4288.02	1867.33	50195.6	91479.8	38942.1	45087.1	32797.1	58173.5	73259.6	65716.6
25	HILIC_pos	N-(1-Deoxy-1-fructosyl)valine	C11H21NO7	279.132	279.132	7.467	280, 264, 258, 217, 204, 156, 134, 129, 104	7835.86	6461.59	6045.57	7327.69	6253.58	6686.63	1143.83	980.193	1062.01	1984.38	6443.81	9562.67	6546.29	6120.74	6971.83	6020.42	4914.16	7126.69	3014.56	5078.74	3632.35	3232.89	3034.72	3431.06	6291.09	7657.49	4924.69	48106.1	11487.7	29796.9
26	HILIC_pos	N-(1-Deoxy-1-fructosyl)leucine	C12H23NO7	293.147	293.148	6.817	294, 282, 267	16547.1	13477.4	13169	12620	13323.2	12894.5	3184.35	662.111	1923.23	4808.71	7116.52	5962.61	12487	5538.9	19435	14405.7	10354.1	18457.4	5811.38	4802.43	3793.47	1268.23	4021.91	6775.6	10430.4	7934.17	12926.6	68472.3	25257.5	46864.9
27	HILIC_pos	(9Z,12Z)-6,8-Dihydroxy-9,12-octadecadienoic acid	C18H32O4	312.23	312.23	1.657	311, 293, 197, 171, 211, 139, 183	2.36381e+06	1.8677e+06	1.94826e+06	1.99141e+06	1.7231e+06	1.70031e+06	3.86057e+06	7.33451e+06	4.56967e+06	3.82926e+06	2.46129e+06	1.70453e+06	2.25706e+06	2.19185e+06	2.22445e+06	1.3554e+06	1.32737e+06	1.38343e+06	2.41348e+06	1.03677e+06	1.72512e+06	1.23436e+06	2.29008e+06	1.76222e+06	682882	205320	444101	1.74835e+06	2.82935e+06	1.42481e+06
28	HILIC_pos	α-Aminoadipic acid	C6H11NO4	161.069	161.069	5.641	144, 116, 98, 70, 56, 55	167261	123308	132023	146937	225992	273242	317871	315264	767320	342184	303869	862627	45357.1	108938	77147.7	111348	78376.3	144320	253926	112445	183186	54524.1	47279.4	39038.4	55877.3	35187.1	34540	32320.5	35332	30208.9
29	HILIC_pos	g-L-Glutamyl-L-pipecolic acid	C11H18N2O5	258.122	258.122	3.223	259.122	13220.4	17262.4	15055.2	14923	16158.8	14989.1	7242.49	6639.25	6940.87	12380.4	9660.64	215501	5699.74	12293.2	18886.6	18932.5	12712.6	25152.5	10587.3	3940.01	3675.83	5190.97	17366.2	9926.25	7406.78	5405.63	13190.9	11905.9	10202.1	10792.7
30	HILIC_pos	1-[(3-Carboxypropyl)amino]-1-deoxy-beta-D-fructofuranose	C10H19NO7	265.116	265.116	8.916	248, 230, 182, 194, 116, 98	31826.8	33444.7	34837.9	31070.9	34141.3	32954.4	8530.48	9483.29	9006.88	38139.5	416727	227433	461329	202650	720007	1.52123e+06	501692	2.54077e+06	40009.5	164398	288786	6864.02	284908	562953	354562	263316	445809	104663	1.06535e+06	585006
31	HILIC_pos	1-Stearoyl-sn-glycero-3-phosphoethanolamine	C23H48NO7P	481.317	481.317	2.214	482.317	26553.7	24490.5	21703.4	31842.2	15092.9	44176.5	8798.52	14313.8	11556.2	8694.14	18024.4	13359.3	8333.54	7891.46	7449.38	26621.1	33569.5	19672.6	3527.93	2032.86	537.787	23769.3	28577.1	18961.5	47141.8	34809.2	74547.3	18217.5	57360.2	38616.5
32	HILIC_pos	Eupatolitin 3-O-glucoside	C23H24O13	508.122	508.122	5.494	507, 491, 485, 470, 440, 311, 279, 243, 121	46932.4	36430.3	31666.8	56496.4	41171	43691.2	4532	2114.8	6949.19	36603	11628.6	24115.8	3917.31	4764.33	3070.28	5151.3	6671.94	3630.67	2201.1	3663.94	738.265	14850.5	19222.5	6793.2	2807.11	3722	1892.23	6891.25	6284.69	2197.37
33	HILIC_pos	Genipinic Acid	C11H14O6	242.079	242.079	1.941	243.079	9628.92	8523.98	7617.42	17823.1	11887.3	9291.93	3569.81	2119.17	1063.27	5097.34	3080.3	3711.44	5845.34	2142.41	3993.88	1691.14	655.533	2726.74	7959.38	4329.05	2375.93	3883.26	6507.54	9131.81	9183.76	13863.7	18543.6	32121	42890.8	26394.5
34	HILIC_pos	α-Tocopherol quinone	C29H50O3	446.376	446.376	1.254	447.376	7443.4	7011.01	11508.2	7121.13	9259.62	9314.69	11462.3	7280.85	9371.59	36141.5	33398.8	38884.2	65401.3	60732.2	70070.4	75016.2	92631.9	57400.5	11624.4	35124.2	17771.9	155252	177592	132913	25396.3	60052.9	42724.6	125728	132496	118961
35	HILIC_pos	S-(1,2-Dicarboxyethyl)cysteine	C7H11NO6S	237.031	237.031	10.563	221, 202, 174, 148, 120, 99, 73	11917	11736.3	11338.2	12511.1	11537.2	11924.7	6434.14	9987.04	17487.7	6173.94	11830.8	3312.48	31834	39674.9	23993	55077.4	94555.5	15599.3	8182.92	4540.37	897.816	10794.9	7708.89	4622.84	4553.36	4331.63	4109.91	22765.9	24445.2	18059.7
36	HILIC_pos	Glycerophosphatidylethanolamine	C5H14NO6P	215.056	215.056	8.885	216.056	13140.1	11538	10742.7	12996.2	11140.4	11869.5	23758.4	43057.5	76860.1	43729.1	52063.6	35394.7	6554.9	16694.5	26834.1	59098.3	68438.1	49758.6	2396.48	3447.29	4498.1	5809.55	9052.96	10141.2	20224.7	23891.2	16558.3	32688.8	27942.6	37435.1
37	HILIC_pos	N-acetyl-alpha-fucosamine	C8H15NO5	205.095	205.095	7.305	206, 170, 160, 142, 87, 86, 84	344036	295019	297214	338924	184834	237688	293673	396650	198706	69698.1	37911.9	60202.4	92062.8	96396.8	87728.9	144649	172602	116696	227614	96966.6	162290	85528.4	116448	54609	58998.7	72465.3	45532	69583.3	33322.4	105844
38	HILIC_pos	2-Acetamido-2-deoxy-D-glucono-1,5-lactone	C8H13NO6	219.074	219.074	8.466	220, 202, 142, 99, 87	26001.6	27032.6	25881.4	29001.8	26457	27441.6	6928.63	7290.8	7109.72	59614.6	49571.8	69657.3	108142	96858.9	119424	225612	153349	297874	25911.3	17965.1	10018.9	195529	242354	148704	163111	152216	174006	55820.6	342843	199332
39	HILIC_pos	2-Acetamido-2-deoxyglucose	C8H15NO6	221.09	221.09	7.767	220, 170, 160, 144, 104, 84, 75	16555.1	14206.9	14433.8	21320.3	16629	16629	4506.53	2403.98	3455.26	9521.84	14989.4	36998.4	20160.9	51588.4	67909.7	60705.5	60056.2	61354.9	24905	39811.4	32358.2	30506.7	25471.5	19372	12864.5	31853.4	23391.3	35728.4	17454	48533.7
40	HILIC_pos	2-Acrylamido-2-methyl-1-propane sulfonic acid	C7H13NO4S	207.057	207.056	6.877	208.056	16339.9	13561.7	15088.8	15671.5	14325.2	15380.2	7537.74	8162.22	7849.98	17553.4	34426.8	25096.9	4282.41	5368.2	6453.99	18985.9	24468.3	13503.4	8392.38	14402.6	11397.5	2991.37	4411.66	5831.95	1136.46	3128.34	2132.4	15251.8	7752.43	11502.1
41	HILIC_pos	2-Amino-2,3,7-trideoxy-D-lyxo-hept-6-ulosonic acid	C7H13NO5	191.079	191.079	8.051	192, 156, 146, 128, 84, 82	40199	38752.1	33185.5	43948.1	35968.8	38566.8	78238	51912.5	65075.3	359150	237953	480347	407706	118513	696898	218341	92898.6	343783	56109.5	32398.7	8687.94	170807	105750	235863	254485	166810	342160	504758	405862	603655
42	HILIC_pos	3-(Butylsulfinyl)-L-alanin	C7H15NO3S	193.077	193.077	6.829	194, 177, 105, 86, 55	26370.9	21361.7	21319.2	17351.7	44312.5	39452.5	898.361	1360.25	1980.02	1641.25	1342.78	1722.26	1561.32	1663.77	2008.82	1788.23	1927.63	1885.96	1729.49	2033.33	1791.13	1077.54	2113.46	1595.5	120346	111432	129260	94191.6	103722	84661.1
43	HILIC_pos	Sinensin	C21H22O11	450.116	450.116	8.154	449, 417, 287, 269, 259, 215, 178, 125	85848.1	55477.6	72745.1	95355.9	81950.5	82741.6	236728	390654	210164	150888	180526	116342	60630	56164	50900.6	39631.9	43523.9	35739.8	77496.3	20850.4	49173.4	55706.2	37347.4	22486.7	60780.5	12781.5	16818.1	25017.4	25282.9	15707.9
44	HILIC_pos	3-Hydroxy-3,5,5-trimethyl-4-(3-oxo-1-buten-1-ylidene)cyclohexyl β-D-glucopyranoside	C19H30O8	386.194	386.194	2.387	217, 205, 153, 152, 85, 71	75301.4	66202.3	62412.6	44934	35231.5	30465.1	97293.4	713505	405399	69815	237607	22915.3	73504	134541	104022	133894	133583	134205	97952.9	107344	102648	75843.8	111615	46777.5	81109.3	57628	34146.7	72454.4	67595.9	77313
45	HILIC_pos	4-Methoxybenzaldehyde N-[6-(tert-butyl)thieno[3,2-d]pyrimidin-4-yl]hydrazone	C18H20N4OS	340.136	340.137	6.704	339, 233, 220, 207, 161, 101, 85	331206	295250	273097	293383	284174	283240	68433.7	13549.6	29742	38180.7	64033.3	150016	94711.5	115710	73712.7	1.0576e+06	1.66141e+06	453788	75557.2	126846	101202	679052	576889	474726	1.83311e+06	1.12727e+06	421438	1.59074e+06	2.03109e+06	1.15039e+06
46	HILIC_pos	4-Pyridoxic acid	C8H9NO4	183.053	183.053	2.216	182, 138, 108, 102, 72	156107	149518	162243	136060	155880	149152	118377	125119	121748	5161.75	6261.2	4062.3	4751.1	6715.85	2786.34	12771.4	8254.91	17287.8	97850	8813.57	53331.8	11536.9	14993.4	8080.49	11719.2	12014.5	11423.9	16342.5	19629.8	13055.2
47	HILIC_pos	5,7-Dihydroxy-4-methylcoumarin	C10H8O4	192.042	192.042	1.817	191, 176, 148, 129, 104, 57	310825	316744	305347	336035	311046	320691	104913	178125	141519	8027.8	9926.53	6129.08	12965.4	13040.5	12890.2	23271.2	41476.6	5065.82	641851	32191.5	337021	55113.2	70059.4	40167	12355.5	17400.8	7310.23	66766.7	17617.1	115916
48	HILIC_pos	5'-O-beta-D-Glucosylpyridoxine	C14H21NO8	331.127	331.127	6.7	332.127	19908.1	16473.3	16618.5	15940.7	29272.9	31180.9	685.614	636.138	660.876	1516.96	1950.23	3537.14	6997.35	4770.94	2544.52	27445	23117	31773	13429.9	26262.4	19846.1	13985	61813.6	12368.7	18341.1	33326.9	25834	28109.8	36841.6	11865.4
49	HILIC_pos	8-Hydroxy-deoxyguanosine	C10H13N5O5	283.092	283.092	7.299	265, 238, 208, 168, 169, 151	24634.2	23222.2	20052.7	21445.5	21637.5	20749.1	29326.7	75234.8	52280.7	122147	113279	131016	389399	653628	125170	246209	399492	92926.4	4651.37	3581.68	2511.99	35346.3	30088.5	40604	18405.6	13074.7	15740.2	218964	262535	175392
50	HILIC_pos	8-Hydroxyhexadecanedioic acid	C16H30O5	302.209	302.209	2.277	301, 299, 283, 171, 129, 127	219472	214476	223114	228098	218795	225606	1.97826e+06	1.60358e+06	1.22891e+06	525820	424161	423378	56010.7	18874.9	11310.8	11004.3	8196.25	13812.3	80235.8	8312.17	1807.79	92059	64130	10922.2	41675.5	32016	51334.9	73156	70931.4	114416
51	HILIC_pos	Acetylarginine	C8H16N4O3	216.122	216.122	8.513	217, 175, 200, 158, 157, 113, 70, 60	11834.4	9892.71	9355.76	6125.1	9624.23	7740.43	523.371	625.201	574.286	44357.4	60093.8	28621	72982.4	104697	41267.9	208578	208974	208181	216308	144927	15544.9	168505	179076	157935	1.19946e+06	1.71376e+06	685150	2.25833e+06	3.79819e+06	718477
52	HILIC_pos	Adenosine	C10H13N5O4	267.097	267.097	5.085	268, 226, 133, 136, 85, 54	211230	210852	233786	207619	222319	220703	1.13381e+06	1.43423e+06	1.28402e+06	7.58281e+06	6.99246e+06	8.17315e+06	6.46835e+06	7.98327e+06	4.95342e+06	5.5224e+06	6.91743e+06	4.12738e+06	735019	389212	43404.8	506957	477141	447325	112641	407635	260138	1.23021e+06	974101	1.48633e+06
53	HILIC_pos	Agnuside	C22H26O11	466.148	466.147	5.841	417, 303, 285, 244, 137, 125	91694.3	80776.3	69005.6	85340.8	52444.2	55378.3	157759	105799	131779	35397.4	24829.5	45965.3	37622.6	27642.8	47602.4	25188.5	13345.8	37031.2	21048.3	42451.3	13137.8	146607	201818	174212	44273.5	38818.9	49728.2	73024.2	44490	37462.9
54	HILIC_pos	Anticapsin	C9H13NO4	199.084	199.084	2.185	200, 176, 156, 147, 134, 129, 104, 90	27978.4	23750.2	28060.7	15555.1	34143.8	28082.8	7760.69	9896.55	8828.62	49241.5	43043.1	72002	39585.8	28257	33921.4	27519.5	23639	31399.9	34591	16534.1	25562.5	31047.6	82726.1	37582.8	28696.6	57954.6	42805.3	32609.2	43528.4	54447.5
55	HILIC_pos	Argininosuccinic acid	C10H18N4O6	290.123	290.123	9.217	289, 271, 253, 227, 211, 173, 131, 156	12020.1	10372.1	10548.7	11563	10460.4	11055.8	7544.79	3306.84	5425.82	229864	203105	256622	652030	492629	811431	546576	437181	655972	3200.11	4085.25	4970.4	265344	356291	174398	279972	481615	78329.3	2413.47	91765.5	181117
56	HILIC_pos	Ascorbyl glucoside	C12H18O11	338.085	338.085	8.972	337, 277, 157, 174, 115, 113	654583	584094	560143	827585	470541	474985	156886	194910	177884	266720	175306	161621	293920	267544	207321	316406	416021	216791	387058	224659	305858	342422	285343	228264	858551	596682	206180	714395	198197	454308
57	HILIC_pos	2-[(2-Amino-3-carboxypropanoyl)amino]-4-methylpentanoic acid	C10H18N2O5	246.122	246.122	8.43	247, 236, 234, 204, 192, 180, 156, 147, 134, 104	57020	40014.6	37247.4	42089.4	73776.3	88735.4	21249.3	23697.3	30025.8	57647.6	65683.1	46950.1	43576.8	107022	30688.7	152119	250682	53555.9	47299.9	182601	114950	29180.8	147997	14727.1	35569.7	20490	50649.4	100697	102269	292253
58	HILIC_pos	Azidamfenicol	C11H13N5O5	295.092	295.09	9.539	294, 204, 132, 115, 88	18687.2	19239.9	19674.9	24535.6	19457.4	22105.3	2922.15	2701.36	2811.75	7526.32	6769.31	11576.9	2565.15	9755.64	6160.4	15452.7	9447.9	21457.4	8313.28	14605.1	11459.2	17185.8	18799.5	15572.1	10162.4	14289.1	6035.77	121008	306025	491042
59	HILIC_pos	Betulin	C30H50O2	442.381	442.381	1.252	460, 415, 229, 161, 135, 123, 121, 119, 109, 95	60207.4	66149.9	67423.5	83636	66786.7	75529.8	21537.6	62224.9	41881.2	393275	305409	481141	940558	768024	1.11309e+06	894736	1.02058e+06	768895	44336.6	65974.5	87612.5	32024.8	238696	445368	105121	636705	558580	107478	285920	464363
60	HILIC_pos	(10E,15Z)-9,12,13-Trihydroxy-10,15-octadecadienoic acid	C18H32O5	328.225	328.225	2.21	327, 291, 199, 197, 211, 171	6.82505e+06	88245.8	4.75269e+06	6.22324e+06	2.42047e+06	5.48796e+06	211865	483704	347785	214801	4226.14	4108.59	1727.67	2671.18	784.152	1420.07	2084.08	756.058	739.025	947.283	530.766	3284.87	4793.91	1775.83	23763.8	9552.93	37974.6	47581.1	61625.9	33536.3
61	HILIC_pos	Cytidine	C9H13N3O5	243.086	243.086	6.804	244, 112, 95, 67	51579.8	42426.5	41147.5	38214.1	41787	39680.8	16501.5	42795.8	29648.6	502571	471470	533671	446713	662695	230731	380584	504904	256265	17530.8	10329.9	3129.05	12104.9	15987	19869.1	103978	16600.3	191357	809889	597102	1.02268e+06
62	HILIC_pos	D-(+)-Tryptophan	C11H12N2O2	204.09	204.089	6.894	203, 159, 142, 116, 74, 72	192147	153249	156286	150051	154768	153169	345045	140628	242837	143342	192688	194357	150136	164306	135966	384778	668946	100609	63783.3	168282	116032	280527	341315	219740	108518	349836	463094	156502	289923	768757
63	HILIC_pos	Dammarenediol-II	C30H52O2	444.397	444.397	1.254	471, 440, 374, 461, 301, 185	49878.8	49770.2	51140	72228.4	50455.1	61684.2	19807.5	13572.6	16690.1	2254.66	2577.93	1931.39	3907.09	2029.97	5784.21	3683.25	4078.45	3288.06	1052.35	1404.67	700.024	5538.05	8175.54	2900.56	3568.5	2932.59	4204.42	9765.65	14571.4	4959.88
64	HILIC_pos	Edotecarin	C29H28N4O11	608.175	608.174	4.744	609, 601, 587, 387	11785.8	10957.9	11686.9	10006.8	11322.4	10846.8	11454.9	6168.97	8811.93	5152.29	9226.98	16632	42437.7	19985.6	31211.6	62726.4	40201.5	85251.4	4219.99	7044.06	1395.92	84933.4	43601.9	2270.35	68496.6	22774.1	45635.4	135180	11521.3	73350.6
65	HILIC_pos	Eglumetad	C8H11NO4	185.069	185.069	6.284	186, 144, 126, 98, 81, 56	14403	12999.4	12226.6	13497.7	12613	12862.2	7355.06	14359.8	10857.4	47583.1	34081.1	61085.2	104338	107646	101030	98626.5	160201	37052.5	6674.21	5126.42	3578.64	74986.6	99403.3	50569.8	60069.3	82411.7	37726.9	3213.6	3372.68	3293.14
66	HILIC_pos	Etilevodopa	C11H15NO4	225.1	225.1	2.369	226.1	5772.66	4486.73	5234.65	7436.84	4860.69	6335.75	1751.78	1074.75	1413.27	1003.57	1002.98	841.543	630.549	538.067	966.867	618.435	760.742	476.127	1680.46	484.78	448.273	710.973	926.348	2443.39	5850.75	4059.78	4955.26	2688.66	6056.89	9425.12
67	HILIC_pos	Glycyl-L-leucine	C8H16N2O3	188.116	188.116	5.627	187, 143, 132, 114, 86, 73	155538	132058	142259	171132	137158	156695	109457	116164	112811	126552	328202	312017	137247	460676	133228	536697	937639	135755	146820	504581	325700	130346	70848.5	11351.2	18604.2	21023.7	19813.9	329992	249139	475880
68	HILIC_pos	Hexadecanedioic acid	C16H30O4	286.214	286.214	1.916	285, 267, 211, 155, 141, 79	190304	202946	194958	172643	198952	183801	712765	380790	546777	1.23719e+06	1.02694e+06	1.44744e+06	89101.7	63270.4	77481.8	84950.4	30700.1	139201	176323	31244.3	103784	116810	71957	27104.1	311720	243466	175212	240152	227100	253203
69	HILIC_pos	Jasmonic acid	C12H18O3	210.126	210.125	2.043	209, 194, 165, 176, 109, 59	159924	163819	164903	152477	164361	158690	1.53399e+06	1.05129e+06	1.29264e+06	7936.82	10585.5	5288.1	2530.5	4109.71	951.291	2329.44	1478.71	3180.18	2248.39	1683.87	2812.9	16040.2	19670.4	12409.9	80344.4	69506.7	58668.9	44219.5	52886.8	19595.9
70	HILIC_pos	L-(+)-Citrulline	C6H13N3O3	175.096	175.096	9	176, 159, 134, 130, 113, 117, 98, 71	15667.8	14873	14053.3	13730.3	14463.1	13891.8	5674.88	11928.3	8801.6	672219	1.06732e+06	277120	579920	801932	357908	673665	1.10048e+06	246847	433476	829995	36957.9	477124	417812	536437	565192	854725	275659	833934	1.25951e+06	408356
71	HILIC_pos	L-Leucyl-L-leucine	C12H24N2O3	244.179	244.179	2.284	245, 199, 192, 132, 87, 86	73993.4	82101.6	78294.4	72840.7	80198	75567.5	51231.4	79751.5	65491.5	642488	501937	783040	88750.7	135305	181859	554599	818780	290417	92459.4	818399	455429	72596	45203.3	17810.6	171150	58913.6	283387	362252	355650	358951
72	HILIC_pos	L-Leucyl-L-valine	C11H22N2O3	230.163	230.163	3.482	229, 185, 139, 125, 130, 113, 83	304346	271215	244904	187859	258059	216382	33901.6	144270	89085.9	3.43285e+06	3.30138e+06	3.56433e+06	3.00711e+06	4.49802e+06	1.5162e+06	3.95209e+06	6.04137e+06	1.86282e+06	288315	5.12308e+06	2.7057e+06	103241	105928	108616	28539	37048.7	32793.9	1.25187e+06	5.33996e+06	6.22475e+06
73	HILIC_pos	L-Tyrosine	C9H11NO3	181.074	181.074	7.698	180, 163, 144, 119, 93, 76, 75, 72	70143.3	81272.8	93351.2	54877.8	87312	74114.5	252479	126706	189592	277956	331598	224314	251416	331102	171731	355479	490369	220589	86851.7	53035.4	19219.1	40476.2	39610.4	38744.6	175927	202519	149335	157818	374093	448306
74	HILIC_pos	Luteolin	C15H10O6	286.048	286.048	3.307	285, 215, 199, 151, 133	3.79349e+06	3.86931e+06	4.38617e+06	3.37981e+06	4.12774e+06	3.88299e+06	335691	194368	265029	9800.65	8691.86	10909.4	26942.1	40063.1	13821	129843	33409	226276	15127.1	18249.1	12005.1	732528	1.19221e+06	272842	85500.5	83307.1	87693.8	5.06167e+06	1.05142e+06	3.05654e+06
75	HILIC_pos	Mebutamate	C10H20N2O4	232.142	232.142	5.447	158, 132, 128, 115, 110, 97, 72, 55	32730.6	38675.1	49236.5	52147.6	43955.8	50692.1	41732.5	42869.3	42300.9	134903	153156	89775.8	54010.2	101700	43152.9	104445	144945	63945.5	42072.2	75925.5	58998.8	40486.5	107728	74107.3	1964.54	4150.87	3057.7	42890.7	57409.1	65965.2
76	HILIC_pos	Meprobamate	C9H18N2O4	218.127	218.127	5.857	219, 214, 158, 97, 87, 69, 62	154549	143621	142080	123433	142851	132757	110519	160056	135288	179345	276522	260809	164022	388968	118898	319307	526468	112146	137221	295418	216320	135086	214960	175023	16020.4	15567	79473.2	318587	151395	269166
77	HILIC_pos	Methyldopa	C10H13NO4	211.084	211.084	8.565	210, 166, 126, 121, 82	5381.52	5364.64	5276.95	10165.7	5320.8	7721.3	11034.1	68809.8	39921.9	6134.88	2274.38	2487.88	7101.19	5679.09	2147.14	19387.2	27779.3	10995.1	8435.32	4614.28	2840.1	5842.97	5212.3	4581.64	5465.76	7589.4	1803.46	8357.33	5251.41	2145.5
78	HILIC_pos	DL-Alanyl-DL-leucine	C9H18N2O3	202.132	202.132	4.892	201, 157, 129, 140, 88	101851	151120	105766	113689	128443	109728	71774.5	94159.3	82966.9	323174	329768	316581	84018.8	104431	124843	319716	507774	131659	96953.9	434687	265820	75104.6	44360.9	13617.2	102246	17547	186946	289484	283741	407505
79	HILIC_pos	2,3-Dinor-8-epi-prostaglandin F2alpha	C18H30O5	326.209	326.21	2.211	325, 307, 289, 227, 209, 211, 197, 171, 109	713414	758219	397727	532580	577973	465153	212207	34656.4	123431	233564	178731	123898	76637.2	62641.9	24687.2	220709	36502.3	404915	209202	31188.6	120195	11334.5	21742.6	32150.8	14827.7	68798.6	41813.1	434765	496696	558628
80	HILIC_pos	Muramic acid	C9H17NO7	251.1	251.101	8.987	234, 216, 126, 98, 72	19211.5	17005.1	16729	18234	16867.1	17481.5	21723.4	28618.1	25170.7	15621	31380.5	45872.8	42121.3	42091.3	42151.3	75256.3	56496.6	94016	14594.3	40398.8	27496.5	37182.4	54331	20033.7	3546.19	29383.5	13251.5	18996.2	44282.9	31639.6
81	HILIC_pos	N-(3-Carboxypropanoyl)-5-hydroxynorvaline	C9H15NO6	233.09	233.09	8.45	234, 220, 212, 208, 190, 180, 162, 148, 104, 86	11617.3	12149.2	9695.17	24012.4	10922.2	16853.8	17443.3	25178	21310.6	130659	145557	115760	180987	136520	225455	634607	261764	1.00745e+06	99715.2	177338	22092.1	202338	265671	139006	130890	112808	148971	6350.28	234852	120601
82	HILIC_pos	N2-Succinyl-L-glutamic acid 5-semialdehyde	C9H13NO6	231.074	231.074	2.336	230, 228, 226, 218, 208, 195, 175, 146, 132, 121	2057.39	4241.44	5607.75	2507.94	4924.59	4057.84	15847.2	24571.1	20209.1	3675.58	2482.11	4869.05	8365.49	1326.93	5127.38	1702.52	1927.45	1477.59	1107.32	958.582	1256.06	9232.63	2144.54	8532.23	8050.93	3567.95	5809.44	15666.7	21818.7	27970.7
83	HILIC_pos	N-Acetyl-DL-glutamic acid	C7H11NO5	189.064	189.063	9.179	170, 144, 128, 102, 126, 84, 59	952602	826586	804925	961486	815756	883205	109526	99545.9	104536	82015.5	18183.3	25772.4	53420	45036.2	41429.2	63910.2	73703.5	54117	192918	43803.8	118361	296918	208773	184612	471179	647739	279417	432168	352212	512125
84	HILIC_pos	N-Acetyl-L-carnosine	C11H16N4O4	268.117	268.116	7.057	267, 215, 161, 101, 89	609619	497747	518749	527536	508248	523142	162683	135262	148973	207412	158875	122753	241877	338617	150818	603543	771734	435352	492550	289069	390809	803339	429250	55161.1	981194	680951	831073	186103	221696	150509
85	HILIC_pos	N-Acetyl-L-glutamine	C7H12N2O4	188.08	188.08	7.59	187, 145, 127, 125, 128, 109, 58	214903	199775	193300	239844	196538	216572	15273.3	7467.63	11370.5	11879.3	12107.9	13246.8	13797.1	15427.5	12166.6	43368.2	43178.7	43557.6	15592.3	15002.6	4520.78	38655.5	114799	76727.2	133914	439455	744997	488376	902054	418757
86	HILIC_pos	N-Acetylornithine	C7H14N2O3	174.1	174.1	7.928	173, 155, 125, 131, 113, 129, 58	163981	146897	135210	171344	141053	153277	596450	11610.3	304030	14978.1	6547.73	23408.5	4428.88	2998.18	5859.58	9532.62	15364.3	3700.94	28028	21856.7	24942.4	45843.8	49489.3	53134.9	59313.7	44668.6	30023.4	129116	113346	97576.3
87	HILIC_pos	5'-N-Ethylcarboxamidoadenosine	C12H16N6O4	308.123	308.122	8.182	309.122	8513	7176.2	7047.74	8567.29	7111.97	7807.51	2170.12	1738.96	1954.54	2335.89	6917.97	8163.19	3221.5	5367.65	8622.56	15746.5	21504.1	9988.88	2392.68	32274.9	17333.8	2366.99	5663.94	9860.7	1057.23	3187.65	5318.07	18400.6	11905.8	24895.4
88	HILIC_pos	N-glycoloyl-D-mannosaminolactone	C8H13NO7	235.069	235.069	1.955	234, 227, 220, 209, 193, 175, 158, 149, 121, 89	8306.86	6970.05	8132.81	8900.66	7551.43	8516.73	152726	64213.6	108470	1492.12	5128.14	22523.8	1234.31	1420.1	1412.02	1673.31	1641.19	1705.42	1336.8	1258.03	1037.54	1196.27	2650.69	3013.41	1345.5	1550.92	3550.6	2235.75	3736.39	3640.32
89	HILIC_pos	Nitrilotriacetic acid	C6H9NO6	191.043	191.043	9.705	190, 147, 129, 102, 118, 57	30914.3	29761.2	29178.3	19605.3	29469.8	24391.8	95897.6	43683.9	69790.7	33065.9	126938	220809	191430	217295	165566	140747	189283	92210.1	14569.1	96338.3	55453.7	14366.3	65592.1	37229.9	7847.12	12079.7	16312.3	15413.8	49844.7	25461.6
90	HILIC_pos	N-Undecanoylglycine	C13H25NO3	243.183	243.183	2.324	242, 233, 208, 175, 137, 93	19462.7	17089.2	16467.8	17876	16778.5	17171.9	27662.4	23790.2	25726.3	18629.1	46042.7	27344.7	15212.6	10149.4	12251.6	11716.1	8750.16	14682	4203	3849.54	4556.46	20264.7	20280.5	20272.6	9364.01	8047.14	3607.89	11935.6	13670	15404.5
91	HILIC_pos	Pantothenic acid	C9H17NO5	219.111	219.11	6.514	218, 174, 146, 88	383926	323924	325017	404828	324471	364922	517709	447327	482518	204528	91429.7	191168	146915	75346.3	111130	148298	97054.8	199542	33757.2	64213.4	3300.87	198623	259223	120637	70863.4	49655.1	92071.8	339786	262834	101802
92	HILIC_pos	Pinolenic acid	C18H30O2	278.225	278.225	1.675	277, 248, 128, 112	275363	1.6552e+06	447805	1.00785e+06	1.0515e+06	727829	171663	106880	139271	667371	56648.2	73339.2	72399	72727.6	44048.8	75765.2	54139.3	97391	27454.6	53383.5	1525.65	148677	103244	125960	26523.6	7785.55	45261.8	2709.59	25258.4	47807.2
93	HILIC_pos	Pre-acinetobactin	C16H18N4O5	346.128	346.126	2.264	347.126	162251	163939	132393	95989.7	148166	114192	577718	434162	505940	967179	1.11889e+06	815472	142218	494271	318244	83824.7	119701	47948.3	46110.8	89503.5	2718.08	30287.7	48520.7	12054.6	19737.4	23529.1	15945.8	25669	44065.5	7272.52
94	HILIC_pos	Rutin	C27H30O16	610.153	610.154	8.315	609, 442, 418, 300, 271, 301, 151	1.68009e+06	1.71354e+06	1.66316e+06	2.02431e+06	1.68835e+06	1.84373e+06	6.55624e+06	9.90301e+06	8.22963e+06	3.23327e+06	4.89884e+06	1.56769e+06	4.19937e+06	2.38203e+06	2.25767e+06	2.48121e+06	2.12527e+06	2.83715e+06	245639	486211	5066.27	3.08263e+06	3.97418e+06	3.5284e+06	544937	262229	827644	2.75064e+06	1.58774e+06	2.16919e+06
95	HILIC_pos	Sulfadimethoxine	C12H14N4O4S	310.074	310.074	2.027	311, 245, 218, 156, 108, 79	2.10382e+06	2.04517e+06	2.0718e+06	2.74711e+06	2.05849e+06	2.40946e+06	2.26591e+06	1.67809e+06	1.972e+06	1.86351e+07	1.8193e+07	1.90772e+07	1.1463e+07	1.09136e+07	1.20125e+07	1.25565e+07	8.74333e+06	1.63697e+07	1.96106e+06	7.76285e+06	1.11202e+06	2.3711e+07	2.92081e+07	1.8214e+07	1.96957e+07	1.33001e+07	2.60913e+07	3.14078e+07	4.35906e+07	1.9225e+07
96	HILIC_pos	Troxipide	C15H22N2O4	294.158	294.158	4.676	295, 195, 167, 152, 139, 124, 109, 84	20247	23971.9	21844.4	28300.9	22908.2	25072.7	10744.9	16893.2	13819	77828.5	84120.5	71536.5	13715.4	69777.8	31360.2	86213.8	151545	20882.2	14938.4	64046.7	39492.5	10567.9	8096.73	5625.57	6358.65	6302.07	6330.36	146082	146320	145844
97	HILIC_pos	Uridine monophosphate (UMP)	C9H13N2O9P	324.036	324.036	9.511	323, 280, 211, 138, 111, 96, 78	48124.3	47368	45165.6	55270.1	46266.8	50217.8	193422	160934	177178	78259.1	83023.9	52161	22307	29320.7	30263.4	22708.2	21357.9	24058.4	23013.5	9736.52	16375	16381.4	6762.6	3358.28	4470.43	5963.41	1595.09	2023.5	2615.07	2299.52
98	HILIC_pos	Ursolic acid	C30H48O3	456.36	456.36	1.442	455, 418, 317, 220, 147, 76	80568.2	90590.2	108903	106019	99746.8	107461	196658	297897	247277	45181	24912.3	65449.7	72726.5	36313.3	109140	110480	30013	190948	181076	105527	143301	341428	128000	234714	25828.9	33483.6	18174.2	131104	201455	166279
99	HILIC_pos	2-[(2-Amino-3-methylbutanoyl)amino]-3-hydroxypropanoic acid	C8H16N2O4	204.111	204.111	6.545	187, 141, 128, 97, 82	37898	22932.7	19419.8	23495.9	21176.2	21457.8	21450.6	35026.8	28238.7	55793.3	44618.3	39788.5	27633.2	56647.1	15615.4	52537.4	88038.6	17036.2	24623.6	45203.1	34913.3	19875	30501.5	25188.2	1814.16	1534.76	1674.46	85339.8	23141.5	46539.1
100	HILIC_pos	Valylvaline	C10H20N2O3	216.147	216.148	4.17	215, 171, 116, 113, 111, 83, 59	248444	242313	182270	178556	212291	180413	78109.3	131780	104945	1.44368e+06	1.66385e+06	1.22351e+06	258455	471818	685181	2.01514e+06	3.33021e+06	700081	196847	1.74715e+06	971997	125749	77175	28600.7	12815.2	60617.8	36716.5	2.14965e+06	1.51596e+06	2.78335e+06
101	HILIC_pos	Vorinostat	C14H20N2O3	264.147	264.147	2.321	183, 172, 159, 129, 111	34474	35855.1	34785.7	40857.3	35320.4	37821.5	10880.6	9046.37	9963.49	54601.2	75108.5	34094	4760.18	12708.7	20657.2	78569.1	142052	15086.6	10909.9	50574.3	30742.1	2402.5	1538.49	674.484	2198.22	1330.58	3065.87	51057.3	34599.7	89618.2
102	HILIC_pos	Zonampanel anhydrous	C13H9N5O6	331.055	331.054	8.147	330, 270, 226, 198, 168, 138, 112, 82	668200	738956	615009	1.00628e+06	676983	810645	258766	204492	231629	322505	204106	440905	617147	228546	764185	463769	296936	630602	1.72176e+06	246349	984055	752180	590719	247440	189793	246881	132706	316663	455717	177609
103	HILIC_pos	α,α-Trehalose	C12H22O11	342.116	342.116	8.683	341, 215, 179, 119, 101, 89, 59	2.49305e+08	2.1655e+08	2.14759e+08	2.37801e+08	2.15654e+08	2.2628e+08	4.7086e+07	6.37565e+07	5.54212e+07	9.29865e+07	1.14811e+08	1.36635e+08	1.65636e+08	1.52494e+08	1.39351e+08	9.23151e+07	8.47306e+07	9.98995e+07	1.85589e+08	1.23435e+08	1.61131e+07	2.02361e+08	1.90508e+08	2.06432e+08	2.46174e+08	1.29016e+08	2.03357e+08	1.99885e+08	1.69059e+08	2.07847e+08
104	HILIC_pos	N-(β-Glucosyl)-(oxindol-3-yl)acetyl-aspartate	C20H22N2O11		468.138	9.424	349, 307, 303, 289, 188, 174, 146	202699	173275	214003	185078	193639	199540	8044.09	6131.96	7088.02	12958.6	15405.1	29881.8	87429.1	150098	91382.9	513448	533804	493092	66023.6	539766	302895	256523	368878	144168	215412	308727	122096	108183	20129.4	64156
105	HILIC_pos	6-O-Benzoylphlorigidoside B	C26H32O14	568.179	568.179	7.829	419, 387, 357, 239, 209, 217	50968.5	40622.7	45988.8	57829.8	43305.7	51909.3	721367	378413	549890	124505	164602	65339.1	19526.1	13511	7495.91	28157.7	40836.7	15478.8	18848.9	13317	16082.9	10723.8	15129.2	18157.2	6012.81	6490.05	14400.3	12922.4	10689.1	15155.7
106	HILIC_pos	2-Acetamido-2,6-dideoxy-alpha-D-galactopyranose	C8H15NO5	205.095	205.095	7.834	204, 158, 140, 100, 85	32971.6	27367.7	31034.4	39940.9	29201.1	35487.7	214326	122957	168642	776660	597767	955552	5993.67	183960	94976.8	653481	306722	1.00024e+06	136974	675804	406389	9674.67	31667.2	53659.7	294733	268398	321068	371676	307713	435639
107	HILIC_pos	1-(1-Deoxy-D-fructos-1-yl)-L-proline	C11H19NO7	277.116	277.116	7.733	278, 273, 268, 260	23000.7	4131.57	6314.4	9783.43	5222.99	8048.91	2235.51	8315.04	5275.27	70751.2	71708.8	69793.6	91264	100265	82262.7	96802.3	121515	72089.7	2434.28	2281.5	2128.72	46959.8	56048.3	37871.2	45686.8	56542.6	34831	458715	111398	806032
108	HILIC_neg	α-Eleostearic acid	C18H30O2	278.225	278.225	1.393	277, 275, 233, 217, 127, 83, 59	2.20382e+07	2.83175e+07	2.56975e+07	3.12672e+07	2.51779e+07	2.84824e+07	7.92792e+06	9.28855e+06	8.60824e+06	6436.83	5812.66	7061	4922.82	3606.99	6238.65	1940.63	2451.23	1430.04	1615.72	831.838	2399.6	3735.54	4552.73	2918.35	6525.7	1538.53	11512.9	23646.4	37756.2	9536.59
109	HILIC_neg	Sucrose	C12H22O11	342.116	342.116	8.688	341, 305, 179, 119, 113, 101, 59	2.42096e+08	2.46714e+08	2.57563e+08	2.29811e+08	2.44405e+08	2.43687e+08	4.47338e+07	5.94754e+07	5.21046e+07	1.43956e+08	1.37283e+08	1.3061e+08	1.57149e+08	1.43412e+08	1.29675e+08	7.77859e+07	6.57008e+07	8.98709e+07	2.0047e+07	5.1734e+06	3.49205e+07	2.11581e+08	1.91046e+08	1.9178e+08	2.37518e+08	1.92229e+08	1.84961e+08	1.86657e+08	1.25501e+08	2.38364e+08
110	HILIC_neg	Ascorbic acid	C6H8O6	176.032	176.032	8.939	175, 115, 112, 87, 71	6.61404e+07	6.60082e+07	6.70287e+07	9.51407e+06	6.60743e+07	3.82714e+07	15322.5	4879.04	10100.8	32549.2	31661.4	33436.9	47209.6	52822.9	41596.2	68621.8	82838.8	54404.8	1070.47	590.527	1550.41	83567.1	125189	41945.6	109886	144381	75390.4	89628.2	58135.4	121121
111	HILIC_neg	Allantoic acid	C4H8N4O4	176.055	176.055	9.236	175, 157, 132, 113, 89, 72	442462	464461	521277	374826	453462	448052	828601	1.29488e+06	1.06174e+06	457243	278335	99426.4	42035.6	294922	547808	4.36135e+06	3.10101e+06	5.6217e+06	7919.04	9465.19	9819	23385.3	35214.6	47044	32480.4	30699.4	34261.4	1213.58	3503.6	5793.63
112	HILIC_neg	Valylvaline			216.148	4.194	215, 171, 115, 113, 116, 111, 83	206446	236143	277781	230386	221295	254084	74831.2	134725	104778	1.51506e+06	1.5054e+06	1.52471e+06	288942	434405	579869	2.05269e+06	3.35656e+06	748831	40373.5	42194	38553	165261	100624	35986	11509	69683.8	40596.4	2.75584e+06	3.08334e+06	2.42834e+06
113	HILIC_neg	Uridine monophosphate (UMP)			324.036	9.55	323, 280, 226, 211, 138, 111, 96, 78	54430.3	57715.5	58398.5	42895.8	56072.9	50647.2	172615	141118	111673	69157.9	55673.2	35313.8	20628.4	16776.7	19098.3	17172.6	14021.7	20323.5	412.037	407.914	416.16	4282.09	6211.6	2352.57	4448.62	6624.63	5536.62	801.196	2448.89	1144.11
114	HILIC_neg	Rutin			610.154	8.383	609, 419, 273, 272, 300, 301, 271, 151	1.86057e+06	2.17314e+06	1.59862e+06	1.87359e+06	2.01686e+06	1.7361e+06	4.53585e+06	5.92685e+06	7.49083e+06	3.23222e+06	4.73738e+06	1.72705e+06	3.89651e+06	2.0997e+06	2.4479e+06	2.66241e+06	1.9891e+06	3.33572e+06	17169.4	1881.33	32457.4	3.80286e+06	3.67695e+06	3.73991e+06	634194	330943	964268	1.31907e+06	1.91983e+06	718311
115	HILIC_neg	Pantothenic acid			219.11	6.535	218, 174, 172, 146, 99, 98, 88	318926	341179	366831	278195	330052	322513	416038	393561	225682	111525	74620.8	148429	150320	212863	275407	133376	71354.7	195397	3832.38	1027.26	6637.51	259989	259580	259784	179315	148931	118546	334953	282611	112384
116	HILIC_neg	N-Acetylornithine			174.1	7.916	173, 155, 125, 131, 113, 129, 58	173376	179970	206559	151044	176673	178801	73634.5	9311.25	137958	37167.6	33045.6	41289.6	41715.5	37355.1	29013.5	60388.8	80764.2	40013.4	3204.43	1572.35	4836.5	57624.8	158625	259626	65466.8	154005	109736	120326	185420	717594
117	HILIC_neg	N-Acetyl-L-glutamine			188.08	7.628	187, 145, 127, 125, 128, 89, 58	221180	238559	212106	182758	229870	197432	7006.5	7801.8	6211.21	4808.16	4317.98	5298.35	4343.49	6811.95	7207.98	14151.3	10507.4	17795.3	1385.91	1163.05	1608.77	43723.8	73840.7	58782.3	136786	422889	708991	406423	394005	381587
118	HILIC_neg	N-Acetyl-DL-glutamic acid			189.063	9.246	170, 144, 128, 102, 126, 84, 59	914063	947926	1.00762e+06	790649	930995	899133	84705.4	85347.2	85026.3	25460.7	16263.3	34658	54912.3	31859.7	42937.7	70782.9	68966.5	72599.2	1956	1212.17	2699.82	364180	329929	190749	563297	969170	548043	668104	633463	702745
119	HILIC_neg	DL-Alanyl-DL-leucine			202.132	4.912	201, 157, 129, 140, 88	83704	91829.8	97348.7	96221.3	87766.9	96785	72297	95288.5	83792.7	299239	321485	276993	88808	112607	136406	288012	441688	134336	21311.1	21527.9	21094.3	77705.9	46179.3	14652.8	186050	29035.3	343064	276139	426761	619335
120	HILIC_neg	Methyl (1S,4aR,6S,7R,7aS)-1-(β-D-glucopyranosyloxy)-4a,7-dihydroxy-6-{[(2E)-3-(4-hydroxyphenyl)-2-propenoyl]oxy}-7-methyl-1,4a,5,6,7,7a-hexahydrocyclopenta[c]pyran-4-carboxylate			568.179	7.827	419, 387, 357, 239, 209, 217	47278.8	52173.9	49604.2	41815.8	49726.4	45710	546114	311490	428802	122787	120504	121645	20504.6	21934.3	21219.4	14414.9	23783.5	5046.34	618.815	519.385	718.245	10654.8	11366.2	12077.6	4439.42	1908.68	8035.57	2740.14	2150.76	11305.1
121	HILIC_neg	meprobamate			218.127	5.882	219, 214, 158, 97, 87, 69, 62	154073	174746	160639	143317	164410	151978	103929	143444	123687	163257	257189	238565	134720	348811	104768	248186	383757	112615	5740.17	5900.67	5579.67	141718	230152	185935	15697.8	28576.3	22137.1	300725	292234	393726
122	HILIC_neg	Luteolin			286.048	3.398	285, 215, 199, 151, 133	1.27179e+06	1.39506e+06	1.70731e+06	2.26738e+06	1.33343e+06	1.98735e+06	279553	169527	224540	8779.06	8045.27	9512.86	22791.5	31203.6	14379.4	135928	33708.8	238147	18344.5	1108.08	35580.9	439221	572716	305726	60539.1	58564.1	62514	324925	608046	41804
123	HILIC_neg	L-Tyrosine			181.074	7.688	180, 163, 144, 119, 93, 76, 75, 72	90478.9	118568	95566.1	85628.1	104523	90597.1	252879	135123	194001	221460	238054	204866	60473.1	81663.6	102854	287265	401648	172882	22836.9	16138	29535.7	59663.2	42159.5	24655.9	180841	214035	147648	172477	462536	448492
124	HILIC_neg	Leu-Val			230.163	3.436	229, 185, 139, 125, 113, 130, 83	373718	379063	282742	383530	376391	333136	113578	181791	147685	2.40768e+06	2.4891e+06	2.32627e+06	342764	895385	1.44801e+06	3.24194e+06	4.96982e+06	1.51406e+06	164422	157671	171172	327213	210232	93250.6	1.39505e+06	174303	2.61579e+06	1.11891e+06	8.57165e+06	6.23822e+06
125	HILIC_neg	Leu-Leu			244.179	2.313	243, 199, 226, 216, 130, 86, 129	81577.6	87171.3	94802	98384.5	84374.5	96593.3	60579.7	97165.4	78872.5	756219	674989	837448	107389	153638	199888	635840	979925	291755	735.233	543.212	927.254	93762.4	57734.4	21706.3	279861	91867.5	467855	1.48857e+06	1.04256e+06	1.93459e+06
126	HILIC_neg	Hexadecanedioic acid			286.214	1.921	285, 267, 216, 155, 141, 139, 105	122643	137915	129024	140241	130279	134633	653089	378634	515861	1.13773e+06	888673	1.38678e+06	102074	55505.6	74088.9	81310.1	27417	135203	6398.32	2146.73	10649.9	127354	177446	152400	98963	58662.1	139264	139848	134659	145037
127	HILIC_neg	Gly-Leu			188.116	5.637	189, 187, 171, 143, 132, 130, 86, 73	150304	149411	153413	142394	149857	147904	123304	140243	131774	142265	300193	273803	157424	142384	127343	388561	640289	136834	11067.1	11484	10650.1	141443	376637	259040	19055.2	30597.4	24826.3	367365	453345	710148
128	HILIC_neg	DL-Tryptophan			204.089	6.859	203, 159, 142, 116, 74, 72	172437	182896	191262	137390	177666	164326	340613	140390	240501	152186	190996	199464	103327	142242	124109	349635	579299	119970	7638.05	4144.35	11131.8	256818	317606	196030	117656	433801	498305	172528	267885	880346
129	HILIC_neg	asp-leu			246.122	8.478	247, 236, 234, 204, 192, 180, 156, 147, 134, 104	44258.2	46418.6	47111.6	40245.4	45338.4	43678.5	25475.1	19151.1	22313.1	99237.6	87593.1	110882	43972	48413.8	52855.6	183720	286595	80843.7	1381.21	1636.34	1126.09	30550.3	21504.2	12458.2	82720.7	21129.5	144312	312169	240087	384250
130	HILIC_neg	Adenosine			267.097	5.092	268, 226, 136, 133, 85, 54	235934	253238	267689	219839	244586	243764	1.06225e+06	1.60819e+06	1.33522e+06	6.79787e+06	6.75254e+06	6.84319e+06	5.67308e+06	6.71455e+06	4.63161e+06	4.9575e+06	5.70922e+06	4.20579e+06	89068.6	75042.4	103095	644973	553027	461082	140530	445406	292968	1.4981e+06	1.11528e+06	1.88092e+06
131	HILIC_neg	Acetylarginine			216.123	8.527	217, 175, 200, 158, 157, 113, 70, 60	15528.4	18353.9	19388.6	12367	16941.1	15877.8	1187.71	858.445	1023.08	93863.7	115991	71736.8	128751	174978	82523.9	384267	346647	421887	6885.36	1430.81	12339.9	361196	405668	316724	2.74287e+06	3.57207e+06	1.91368e+06	5.57769e+06	9.72173e+06	1.43364e+06
132	HILIC_neg	8-Hydroxyhexadecanedioic acid			302.209	2.294	301, 299, 283, 171, 129, 127	204290	202570	206190	201575	203430	203882	2.0309e+06	841730	1.43631e+06	661623	385794	473773	59076.2	16684.7	11152.3	10285	6882.45	13687.5	1621.17	1808.47	1433.87	25708	45965.8	5450.24	39054	23526.3	54581.7	89129.5	54908.7	72675.7
133	HILIC_neg	5,7-Dihydroxy-4-methylcoumarin			192.042	1.843	191, 176, 148, 129, 104, 57	165341	182834	204014	256648	174088	230331	72638.4	147157	109897	7520.27	8553.86	6486.69	13356.7	12653.1	14060.3	21952.3	38547.9	5356.75	1212.29	1285.92	1138.65	45516.5	50522	40511.1	10661.2	13538	7784.49	49058.7	14712.6	83404.8
134	HILIC_neg	4-Pyridoxic acid			183.053	8.09	184, 166, 156, 138, 122, 120, 84, 82	71427.5	73839.6	91751.4	62087.4	72633.5	76919.4	14111.2	10338.6	12224.9	13610.7	11057.1	9566.81	15083.5	21631	26670	64449.8	68117.1	60782.5	40501.6	31124.2	21746.7	190015	104170	275860	61282.9	130323	95802.9	154465	579677	453232
135	HILIC_neg	2-Acetamido-2,6-dideoxy-alpha-D-galactopyranose			205.095	7.853	170, 152, 160, 144, 86, 87	7487.09	6804.73	8250.11	7862.61	7145.91	8056.36	124557	65582	95069.4	376563	270647	482480	403700	97528.5	709872	598841	419882	777799	108777	87366.3	65955.4	328537	540100	116975	194454	206190	182719	808365	854606	762125
136	C18_neg	C14 H32 N5 O12 P			493.179	7.756		24611.9	17620.8	32066.4	24854.9	23459	25058.4	4918.55	3769.46	4344	221.223	351.479	90.9674	34989.5	43650.9	39320.2	55792.7	103578	8007.47	25309.5	14673.6	4037.68	147.898	3121.22	6094.53	132.459	172.404	92.5139	3726.52	1871.49	5581.55
137	C18_neg	C24 H45 N2 O14 P			616.258	7.885		10878	7759.21	12948.5	12464	10669.9	10548.5	181.564	528.85	378.439	74.7898	78.9715	70.6081	97.3951	83.6702	77.4277	326.505	490.397	162.613	93.3689	151.285	322.867	80.3656	252.63	939.119	120.555	76.2055	164.905	381.268	3259.4	6137.52
138	C18_neg	C26 H49 N2 O14 P			644.291	12.463		14416.7	10039.2	17871.9	15831.1	14334.7	14006.5	570.472	894.768	860.703	163.161	166.438	159.883	5274.37	3690.52	4482.45	11206.3	9299.71	13112.9	6121.27	6368.66	6616.04	8525.37	11532.5	5518.21	319.749	124.966	514.532	50200.4	67744.4	92477.9
139	C18_neg	C10 H18 O8			266.1	1.883		45900.7	70728.9	6776.91	4823.14	79366.5	67808.3	40491.5	62594.9	22356.7	502.133	466.615	537.651	5322.62	5662.51	5492.56	872346	704036	1.04066e+06	736606	1.35165e+06	1.47834e+06	2.17491e+06	1.78983e+06	2.55999e+06	655.321	574.811	735.831	976047	1.05348e+06	1.86733e+06
140	C18_neg	C30 H46 N3 O16 P S			767.234	1.229		7171.72	9066.56	5861.37	6096.34	7335.29	7499.05	1515.37	1321.6	1373.41	212.058	358.882	65.2349	6258.97	1073.82	4239.91	4622.79	4322.34	4923.24	9116.11	4655.55	2675.49	13318.3	16725.8	9910.74	184.463	73.3014	295.625	47500.8	23884.4	73071.8
141	C18_neg	C8 H9 N O7			231.038	1.15		9938.32	7627.3	11383.5	10784.3	10658.9	9237.53	68992.8	95705.9	69706.2	1206.31	1885.95	526.679	3654.86	4106.7	7788.3	4633.71	2717.2	6550.22	1966.22	1012.68	1434.85	1958.47	2347.24	1569.71	107.655	128.543	86.7659	3087.1	2027.39	3527.62
142	C18_neg	C29 H45 N2 O P3 S2			594.217	8.694		4657.67	3392.67	5580.23	5092.89	4704.39	4518.16	188.915	441.513	110.181	256.071	125.118	68.001	272.649	424.124	130.438	390.6	705.162	76.0371	180.572	163.211	145.85	79.0427	105.009	108.902	174.679	284.365	64.993	866.354	566.637	266.919
143	C18_neg	C20 H33 N2 O5 P3			474.159	1.395		88098.7	78102.5	91073.7	97411.5	88703.5	85202.5	30057.3	35222.2	21833.7	499.977	665.68	334.274	25569.9	57783.2	57067.6	85575.5	69813.5	101338	61690.4	58255.8	50007.8	56022.6	46335.6	65709.7	9336.6	8746.09	9927.1	42653.8	51897.1	41934.4
144	C18_neg	C15 H24 N4 O17 S			564.085	1.196		29735.8	29270.4	31271.2	28249.7	29717.9	30170	24455.9	27918.5	32174.9	1665.83	3264.12	67.5423	52990.4	68396.1	37584.7	50524.1	68412.5	32635.7	19686	59921.7	15792.5	51558.4	60300.5	42816.3	208.448	185.65	231.247	25002	64445.3	18346.3
145	C18_neg	C12 H19 N O10			337.101	1.25		5386.94	5557.66	5801.03	4021.81	6211.59	5342.62	4404.47	1623.92	1862.65	350.882	613.408	88.3555	1199.55	831.903	1725.54	891.75	969.716	813.784	3956.22	1151	4945.51	5212.55	3775.48	6649.62	84.9233	91.0877	78.7589	13155.1	7089.56	19220.6
146	C18_neg	C6 H13 Cl O6			216.04	1.102		688708	828431	717070	560044	725285	612712	963564	631448	981266	323883	390718	257047	217494	89255.2	345733	669292	245900	1.09268e+06	508144	317524	698764	244035	553597	863159	447033	338378	555687	621052	547708	694395
147	C18_neg	C13 H21 N O7			303.133	5.552		4977.14	3613.95	6290.29	5163.98	4838.07	4979.42	334.519	232.044	164.549	235.63	88.9981	78.9864	207.158	114.673	184.952	213.065	295.466	130.664	196.032	779.473	316.51	496.463	195.769	797.157	99.2194	80.7802	117.659	49624.1	76114.9	23133.3
148	C18_neg	C19 H27 N2 O7 P			426.154	9.197		7151.09	4718.62	8867.67	8086	7284.52	6798.66	98.5307	85.8437	73.1567	273.607	69.1739	65.9703	2171.5	3363.24	1016.33	25694.2	7228.91	44159.5	1424.92	1664.85	1904.78	2304.76	2624.47	1985.05	137.658	209.855	65.4615	3797.8	2662.99	1528.18
149	C18_neg	C10 H7 N4 O8 P			341.999	1.301		59862.9	44925.9	76975.8	56545.8	60949	59918	11152	8503.69	13804	139.561	183.569	95.5538	35049.4	20183.3	49915.4	22938.3	32123.6	13752.9	37227.9	17972.6	41685.7	47107.9	65511.1	28704.8	7535.69	836.555	14234.8	34980.8	27731.2	25253.5
150	C18_neg	C13 H20 O15			416.08	1.158		7479.64	7609.91	7947.68	7289.13	6422.36	8129.14	3557.41	4357.76	4051.37	144.814	233.873	55.755	10157.3	7186.94	8672.11	17169.5	7182.2	27156.9	31422.5	16909.8	24166.1	4550.43	6204.77	2896.08	70.808	69.3171	72.2988	2195.07	1413.72	2518.82
151	C18_neg	C11 H11 N4 O10 P			390.02	1.424		34736.4	38921.6	34350.2	33183.8	26581.4	40644.8	1111.49	1030.18	719.354	640.86	553.61	174.083	5757.11	7452.89	4061.33	5259.85	9593.16	926.545	10318.3	9747.15	9176.01	2039.8	135054	59926.8	963.149	1579.84	346.46	41069.8	14335.9	27702.9
152	C18_neg	C46 H66 N4 O12 P2			928.415	13.787		8927.95	7164.12	10489.4	9279.19	8866.23	8840.77	19265.4	3773.48	11519.5	269.994	463.092	76.8956	2836.27	1823.25	564.501	726.421	1378.1	74.7445	3705.52	1614.93	1806.8	2157.59	3611.19	703.997	81.6992	84.3523	79.0461	4856.21	5040.77	4948.49
153	C18_neg	C25 H36 N4 O18			680.202	1.397		262787	257080	269832	263444	259135	264447	1602.69	1591.42	1243.93	390.28	501.433	279.128	16822.3	9774.06	23870.6	16450.5	21542	11359	80432.9	59807	39181.1	174227	182774	165679	2839.65	594.223	5085.08	320389	112747	176963
154	C18_neg	C11 H16 N2 O6			272.101	1.366		33805.8	30736.1	35939.5	35748.6	32854.9	33749.8	79595.7	88704	97812.3	751.35	1122.67	380.033	5339.74	5348.84	5357.94	5680.39	7898.38	3462.39	1771.09	5839.77	3544.15	3567.08	2756.47	4377.68	817.962	788.198	847.726	5610.78	3580.32	1549.85
155	C18_neg	C11 H12 O11			320.038	1.384		158066	109004	181251	181243	175025	143805	2612.68	7694.14	1761.99	717.212	896.142	538.281	118096	199505	280915	115341	51281.1	179401	302754	112567	207661	108889	126443	91336.4	983.985	951.675	1016.3	41435.2	46047.9	36822.6
156	C18_neg	C36 H63 N2 O16 P			810.391	19.165		12911.1	10347.6	14520	14131.5	13172.5	12383.9	7093.18	12533.2	9813.21	663.949	996.241	331.657	6519.83	2572.97	4546.4	2642.14	3861.06	1423.23	9010.09	3737.49	6373.79	20269	7161.62	33376.4	2360.29	328.945	4391.63	73324.5	16231.1	44777.8
157	C18_neg	C37 H59 N6 O10 P			778.401	18.618		3351.46	2687.09	3694.19	3800.96	3395.46	3179.62	15256.1	10627.9	19884.4	1184.87	947.138	1066	975.613	1318.24	1146.93	1279.19	2418.13	140.258	569.151	2816.44	1692.79	190.046	1967.24	1078.65	3500.33	508.89	6491.77	10467.6	13447	11957.3
158	C18_neg	C7 H12 N2 O2 P2			218.037	1.102		178097	202073	191976	169328	161083	166026	245590	142014	226144	74584.3	92696.4	56472.1	52548	18821.7	86274.2	145869	57230.8	234507	120776	76097.1	165455	305327	339883	270770	96983.8	75546	118422	456389	127449	232839
159	C18_neg	C15 H20 N4 O11			432.112	1.372		88374.8	176634	11317.8	17867.1	207896	28158.6	8175.42	11028.5	34539.6	155405	174187	136623	18197.9	17150.2	16102.5	13778.3	14455.1	13101.6	34713.8	34233.5	34473.6	23285.1	12018.1	34552	380758	372288	389228	24502.7	23584.2	27312.8
160	C18_neg	C66 H91 N10 O11 P3 S			1324.58	15.932		7280.23	7387.82	9900.94	2061.82	8373.46	8677.13	560.356	518.51	1860.84	1864.76	800.552	312.084	3645.18	5982.12	172431	14487.4	11833.2	17141.5	1932.13	1497.98	1063.82	4125.29	6887.42	1363.17	192.426	311.627	73.2254	3510.72	4977.97	14319.2
161	C18_neg	C12 H10 N4 O6			306.059	1.379		40627.2	32099.1	50703.2	41373.4	36480.1	42480.4	2117.38	1812.93	1377.12	383.79	444.761	322.819	14184.6	33590.3	52995.9	22596.9	8732.27	36461.5	82895.7	19962.7	66999.3	33686.3	40075	27297.7	679.659	675.353	683.966	29820.6	31668.1	27973.1
162	C18_neg	C7 H16 O12 S			324.036	1.373		36303.2	29864.1	39317.8	40268.3	37451.8	34613.8	200219	142887	101039	54202.4	29961.5	42081.9	28277.5	24778.9	14201.3	18921.9	19759.5	18084.4	7958.08	11867.3	9583.76	3364.38	5112.51	1616.26	935.652	1203.04	668.262	1832.32	1521.91	1257.55
163	C18_neg	C18 H35 N2 O10 P			470.2	10.15		9854.1	6544.24	12262.7	11118.7	9900.49	9444.34	570.672	498.726	477.569	278.688	222.368	375.49	267.678	272.264	269.971	362.253	419.784	304.722	166.062	374.742	270.402	77084	4858.99	149309	314.706	298.312	331.1	1194.02	440.212	1947.82
164	C18_neg	C27 H33 N2 O13 P			624.171	9.351		11670.3	7656.24	14701.7	12604.7	12428.1	10960.7	4445.04	3527.76	2294.92	72.0568	75.3352	68.7784	1266.58	1743.49	789.676	6387.24	5890.82	6883.66	11264.9	24613.7	37962.5	19657.9	16380.4	22935.4	270.396	348.916	191.876	14814.2	12416.2	10018.1
165	C18_neg	C21 H37 N2 O10 P			508.216	13.856		6227.1	4618.6	7034.98	6999.71	6774.59	5707.61	263.809	476.419	186.108	268.587	80.3531	137.415	1289.67	849.424	409.182	112.337	75.9883	148.685	2236.55	7365.18	12493.8	73389.9	5904.41	140875	286.027	257.553	314.5	709.871	211.081	1208.66
166	C18_neg	C23 H26 O4 P2 S			460.101	5.384		20292.1	14787.1	24761.7	22397.3	19236.3	20277.8	61823	68378.1	55268	520.029	959.485	80.5744	6001.05	11458.9	16916.7	7035.13	2221.11	11849.1	16567.7	11132.6	13850.1	3303.95	3474.25	3133.65	74.3716	77.45	71.2932	3000.33	3059.87	2940.8
167	C18_neg	C63 H81 N10 O10 P			1168.59	13.131		4088.57	3166.56	4858.36	4338.53	4128.97	3950.44	27662.8	50791	4534.61	110.971	808.713	91.2488	153.685	532.064	91.4639	199.885	117.86	281.909	90.2541	92.7863	95.3185	88.1045	99.8644	96.4849	93.7388	93.3522	94.1254	88.066	97.0652	98.8291
168	C18_neg	C20 H34 O10			434.216	7.513		5976.72	3906.9	7309.89	6929.35	6077.79	5659.66	1084.57	1745.75	674.653	1162.78	1820.31	1491.54	3312.92	12349.3	16740.9	65412.2	14147.2	116677	2591.68	8944.46	5580.53	5184.76	2956.31	7413.22	284.862	328.073	241.651	2787.95	48228.5	3483.98
169	C18_neg	C14 H23 N O9			349.138	1.379		14341.3	12755.5	14573.1	16846.2	13319.3	14212.3	1944.29	2032.57	1567.74	1635.98	499.439	368.034	2252.85	1550.69	1523.71	1652.65	1834.34	1470.96	1732.13	1937.98	1318.11	2269.98	2401.12	2138.84	1426.42	765.435	2087.4	2751.48	10072	17392.6
170	C18_neg	C21 H32 N4 O9			484.216	12.838		10299.8	7703.82	12177.2	11083	10664.8	9870.29	636.803	827.62	459.446	669.772	629.882	589.993	385.534	279.772	174.009	307.345	106.954	507.736	458.645	299.863	379.254	101.173	4310.13	2205.65	622.473	629.567	615.38	318.918	546.5	91.336
171	C18_neg	C13 H22 N10 O9			462.159	1.318		57911.2	58630.3	56564.1	59846.4	56141.4	58373.7	1398.46	1650.91	1146.02	145.702	199.857	91.5461	4746.3	6852.01	2640.58	4489.52	3341.29	5637.75	7050.57	6865.82	6958.19	26777.5	20759.6	32795.5	12494.6	443.797	24545.4	116895	191975	95987.3
172	C18_neg	C13 H18 O11			350.085	1.86		21830.2	30551.5	21027.1	19093.8	28399.6	10079.1	787.976	639.856	628.16	300.353	465.067	135.639	2627.26	3034.47	3441.68	2168.44	944.731	3392.15	2873.29	1008.76	1941.02	310.105	856.51	583.308	306.001	247.787	364.214	168944	138650	108357
173	HILIC_pos	C10 H16 N2 O11 P2 S4			529.912	10.019		69903.9	65502.5	66490.8	127955	65996.6	97222.8	1565.88	1757.63	1661.76	8516.57	7249.05	7882.81	35257.4	86467.7	60862.6	151582	91540.5	211623	138419	117545	127982	54598.6	34429.7	14260.8	1145	2213.88	3282.77	1072.68	3967.44	4921.1
174	HILIC_pos	C10 H17 N O8			279.095	9.313		18712.9	16223.4	15564	9870.55	15893.7	12717.3	2265.66	2268.85	2267.26	14524.4	14186.7	14862	19864.8	21245.6	18483.9	41171.1	44908.3	37433.8	1930.62	2178.27	2425.93	24861	36575.6	13146.3	38522	42067.9	34976	111300	183757	418250
175	HILIC_pos	C10 H21 O12 P			364.077	7.689		27889.6	25548.2	22896.3	28235.7	24222.2	25566	1453.93	1591.51	1522.72	153969	122437	185500	127584	123443	131726	109928	109930	109925	21088	113996	67542	20596.8	64400.2	68958.2	18562.8	179656	34957.9	25408.3	30066	27737.2
176	HILIC_pos	C10 H8 Cl N4 P3			311.964	10.742		24556.9	24971.9	26344.6	35979.1	25658.3	31161.9	48475.9	65819.3	98236.3	21624.5	32256.9	19245.4	21683.7	56160.5	20971.8	60259.9	105625	14894.5	23675.5	35406.4	29540.9	23328.8	80440.1	51884.4	1747.86	2200.67	2653.47	7236.25	3142.2	8728.85
177	HILIC_pos	C10 H9 N O8			271.033	11.782		1883.82	2077.74	1642.73	2027.24	1860.23	1834.99	21112.8	14787	83429.2	21970.9	4289.75	39652	2770.24	1584.06	3956.42	1881.36	1942.6	1820.11	1181.21	1267.71	1094.72	1291.8	1379.97	1203.64	1271.08	1266.84	1275.31	1409.09	1389.36	1428.81
178	HILIC_pos	C11 H12 Cl4 N10 O5 S3			599.891	8.514		145543	111373	122336	119891	116854	121113	108440	152534	130487	54349.4	38120.1	70578.7	57685.1	59296.8	56073.4	4323.12	3918.89	4727.36	136121	45322	90721.3	20198.3	25066.7	15330	24374.1	32938.9	15809.4	157287	96051.9	34816.9
179	HILIC_pos	C11 H13 N5 O			231.111	0.369		7191.3	238.152	5533.51	3190.54	2885.83	4362.03	150.075	144.342	461.074	594.375	451.259	737.491	154.792	688.589	415.831	318.879	260.874	376.884	410.005	419.039	235.943	642.209	570.577	713.841	150.171	468.08	373.398	139.155	486.012	439.297
180	HILIC_pos	C11 H15 N5 O4 S			313.085	5.565		7369.89	10063.7	6421.64	9087.05	8242.68	7754.35	133946	88972.8	111459	25434.2	462882	678618	86718.9	54210.6	119227	114684	48044	181323	11645.9	68830.2	40238.1	4017.78	5279.58	6541.37	4426.84	9707.31	5913.38	8160.52	10008.6	14320.4
181	HILIC_pos	C11 H16 N4 O13 S3			507.987	10.114		10582.7	11448.1	11640.5	15380.7	11544.3	13510.6	506.111	1504.28	1005.2	6462.34	4454.55	5458.45	51655.3	26832.7	76477.8	26920	24449.5	29390.4	16741.2	22603	19672.1	9860.45	6016.54	2172.62	2620.33	14002.5	2203.21	5000.09	4354.6	3256.79
182	HILIC_pos	C11 H18 N2 O9 S			354.072	1.596		9013.19	9116.85	9093.67	6060.3	9105.26	7576.99	1990.06	2572.87	1112.96	1523.81	1359.46	778.121	1271.59	903.442	621.653	910.126	1119.72	700.533	1602.73	879.591	824.093	1415.73	1110.1	1698.29	5219.68	632.745	9806.63	12663.3	41796.1	18678.5
183	HILIC_pos	C11 H20 N2 O7			292.127	9.068		4883.08	4112.13	4494	5341.09	4303.07	4917.55	13002.3	46506.8	29754.5	6873	29998	53123.1	83430.7	144022	22839.7	94584.2	174449	14719.6	813.711	1002.89	1192.08	1596.59	8863.25	8779.17	27952	52581.7	3322.36	15447.6	18797.5	12097.7
184	HILIC_pos	C11 H21 P S			216.111	6.469		20945.4	15752.1	18476.9	19409.9	17114.5	18943.4	4532.86	1571.86	2686.09	1392.78	1920.79	1947.16	3037.64	3196.57	2878.71	1568.95	1761.32	1376.57	1141.78	1601.26	1029.13	2777.58	6833.03	4229.59	34883.4	25419.6	30151.5	80796.4	32401.6	56599
185	HILIC_pos	C11 H9 N10 O3 P			360.061	8.469		17499.2	18780.9	21338.9	29951.2	20059.9	25645.1	8570.09	10283.4	9426.77	17541.1	20926.2	14156	21774	25791.8	17756.2	22237.1	26272.6	18201.6	5901.05	3499.86	1098.68	9597.7	10763.2	11928.7	2654.25	4789.87	6925.5	5151.65	14429.3	15311.2
186	HILIC_pos	C12 H10 N6 O8			366.057	9.187		825.913	585.965	922.192	640.551	754.078	781.372	13204.6	6698.41	19710.9	8600.51	8262.53	8938.48	14580.1	21887.3	7272.89	34575.8	57852.1	11299.4	503.655	1068.07	1632.49	38547.5	19841.6	57253.4	396416	470947	321884	357858	118989	596727
187	HILIC_pos	C12 H13 N5 O5			307.09	8.083		15109.4	12227.2	16552.5	22859.3	14389.9	19705.9	10841.4	10806.4	10823.9	163819	152376	175262	12217.8	91060.7	51639.2	139769	218319	61218.5	14359.1	7824.42	1289.75	154675	185045	124305	148953	188048	109857	44697.2	557725	361041
188	HILIC_pos	C12 H15 N O9			317.075	7.474		4998.86	3611.23	3271.48	3676.46	3441.35	3473.97	38989.1	48746.1	29232.1	6607.31	5413.66	16782.8	898.061	2092.02	1285.81	1989.2	2095.44	1882.96	1001.48	2372.5	1188.43	1223.07	1214.28	1956.04	1043.8	3578.04	1471.73	3456.35	3017.59	1805.74
189	HILIC_pos	C12 H16 N2 O P2 S			298.046	1.957		15724.3	15226.2	15803.1	11405.3	15514.6	13604.2	1006.02	929.575	2312.67	3708.44	3047.46	5770.97	3509.34	11082.3	3825.2	14216.6	4946.26	23486.9	4158.72	5099.78	3217.66	3692.48	8752.62	13812.8	16197.9	4656.18	10427	21125.5	56107.5	91089.4
190	HILIC_pos	C12 H16 O9			304.08	5.659		37881.6	37185.1	33368	32021	35276.5	32694.5	5483.39	8549.23	7016.31	8877.21	137635	185868	477050	488731	465370	612568	745047	480089	32690.3	17780.5	2870.73	28266.7	98760	169253	39030.2	64149.8	89269.3	430743	631480	230006
191	HILIC_pos	C12 H29 N4 O4 P			324.194	1.827		373393	337335	441530	301507	389432	371518	289173	697560	366842	172301	139931	132361	75244.1	54609.1	32775.9	138630	32545.1	244714	374013	97196.2	19882.5	59759.9	57551.4	55342.9	288791	497944	707097	352149	747245	504389
192	HILIC_pos	C12 H9 O4 P3			309.972	2.019		116.754	484.872	1013.91	799.804	749.391	906.857	10592.7	6811.73	3030.8	1278.11	2386.94	2260.58	2646	2662.29	2629.71	4211.49	2523.32	5899.66	479.714	2046.78	215.589	5655.41	4809.15	6501.67	5131.15	4662.38	2800.17	6323.54	9909.12	2737.95
193	HILIC_pos	C13 H14 N4 O7			338.085	8.329		98117.1	105051	119826	193671	112438	156749	4707.23	5123.8	12594.2	11640.8	8811.38	14470.1	23422.9	22004.9	24840.9	33615.1	47389.6	19840.5	190577	23384.7	106981	58327	57176.9	59477.1	31218.7	28980.8	33456.6	61501.2	27790	95212.4
194	HILIC_pos	C13 H20 N4 O6			328.137	8.085		447660	467654	437573	511010	452613	474291	119797	210484	163975	344394	626754	895534	1.13124e+06	993408	1.26906e+06	1.05731e+06	1.03577e+06	1.07884e+06	601297	674422	637860	368176	938857	597025	162529	703937	286660	359678	473506	416592
195	HILIC_pos	C13 H21 N O S2			271.106	2.065		18122.6	16977.5	16490.8	11190	16734.2	13840.4	173952	145203	159343	12481.5	14887.2	17293	6419.26	1090.27	4001.03	1545.47	1723.7	1367.24	1079.54	987.46	1171.62	5972.18	2258.36	2160.52	6931.97	6135.96	5339.95	7807.85	6498.7	5189.56
196	HILIC_pos	C13 H34 N6 O S			322.251	1.314		70839.1	46051.2	59137.5	64753.1	52594.4	61945.3	100860	114022	107441	10292.2	11562.8	9021.54	20635.5	9392.57	10622.1	15931.9	10364	21499.8	8162.71	11682.6	4642.83	23362	20135.2	21748.6	33214	16340.8	39607.7	33518.3	33373.5	33228.7
197	HILIC_pos	C13 H34 N9 O P			363.262	6.546		15459	13406.9	16568.2	20154	14987.6	18361.1	40980.1	90889.7	65934.9	10351.6	40061.1	69770.6	63043.4	90160.8	35926	83336.9	107652	59021.5	1986.03	3139.71	4293.39	37526.2	51640.1	23412.3	53947.7	84668.1	23227.2	86595.2	136301	36889.1
198	HILIC_pos	C14 H14 N6 O6			362.098	7.599		71064.5	48653.5	45882.7	53357.2	47268.1	49620	51782.5	65578.6	81718.1	67284.1	62253.9	59796.7	42477.8	62270	54948.8	87696.1	109879	65513	48302.9	43156.9	45729.9	49364.1	73796.3	35784.8	41595.6	35295	17040.4	65135.5	13586	31520.2
199	HILIC_pos	C14 H15 N4 O6 P			366.072	5.231		5602.09	5229.8	5680.33	6273.08	5455.07	5976.7	88694.9	38245.3	19842.3	28053.6	16551.2	11791.1	11744.2	9759.25	13729.1	15081.3	17157.8	13004.8	4728.88	11364.1	8046.48	60803	78090.8	43515.3	18360.5	14626.1	22094.8	20611.1	25026.7	16195.6
200	HILIC_pos	C14 H16 N5 P3			347.063	8.897		14750.5	14475.6	12893.5	16713.8	13684.5	14803.6	61156.1	58212.2	59684.2	16233.7	71091.9	50081.6	32274.3	33014	31534.5	37050.9	34222.6	39879.3	6427.67	16967.7	11697.7	3637.24	11739.2	7688.24	6435.38	5231.28	4027.17	16501	15507.4	17494.7
201	HILIC_pos	C14 H19 Cl O9			366.072	8.086		127692	118347	113530	117061	115939	115296	55405.7	100031	77718.4	49423.5	22907.9	19329.9	8031.28	5312.5	10750.1	5902.99	1857.41	9948.57	2369.35	4419.66	319.048	5360.4	9713.88	1006.91	2623.34	1809.74	3436.94	5983.25	10180.4	1786.08
202	HILIC_pos	C14 H22 O2 P2			284.111	8.31		39788.2	38068.2	37562.5	44602	37815.3	41082.3	5934.74	10719.3	8327.02	203006	255730	150282	377520	508774	246266	533475	634753	432197	30269.7	17158.7	4047.67	279258	349786	208731	14222.6	54274	94325.3	331306	254295	408316
203	HILIC_pos	C14 H23 N O9			349.137	8.575		7526.95	10307.1	8184.6	13097.6	9245.86	10641.1	1091.02	997.375	4949.83	2262.37	3605.21	3655.59	2318.35	3987.38	3664.84	3832.41	4806.58	2858.24	2685.6	2726.41	1953.77	2520.7	4579.53	3550.12	273375	285816	260935	529240	506774	551706
204	HILIC_pos	C14 H27 N2 O14 P3 S2			604.011	10.136		13090.9	12654.3	13107.9	15486.6	12881.1	14297.3	46422.9	51916.3	49169.6	132408	99020.5	165795	15704.6	59281	37492.8	31797.7	58665.6	4929.87	12111	37694.4	24902.7	14258.4	11156.8	8055.16	1347.04	1830.62	2314.21	3045.78	2703.37	3388.2
205	HILIC_pos	C15 H13 N O6			303.074	8.905		240705	218077	312585	153037	265331	232811	61306.6	223071	142189	334146	106875	47151	57373.4	53718.3	61028.6	29136	49368	8904.05	173055	22277.2	97665.9	101778	100425	99071.1	36826.3	41024.2	32628.4	10243.3	12730.9	8532.28
206	HILIC_pos	C15 H2 Cl N10 O5 P3			529.912	10.124		69903.9	65502.5	66490.8	127955	65996.6	97222.8	1031.14	833.685	932.413	8516.57	2218.26	10608.4	35783	50334.6	43058.8	12183	3803.34	20562.7	138419	113685	126052	54598.6	36086.5	17574.4	33021.9	95760.5	64391.2	5453.32	9352.88	1553.77
207	HILIC_pos	C15 H22 N2 O S2			310.118	1.759		896.148	953.028	1072.66	1052.73	1012.84	1062.7	94.4107	395.927	245.169	5685.49	5850.55	5520.43	868.491	1346.7	855.359	1258.74	1436.8	1080.67	1496.73	3767.23	7994.82	4289.84	3083.74	5495.95	1546.93	6049.13	3798.03	15449.6	36397.6	83978.7
208	HILIC_pos	C15 H29 O12 P			432.14	4.345		391247	474568	318545	328100	396556	323323	31492.7	45007.1	38249.9	278937	234790	323083	33568.7	78765.7	56167.2	144519	98228	190810	74357.6	54663.5	64510.6	295132	403937	186326	542111	366856	191601	289786	780908	250873
209	HILIC_pos	C16 H16 N4 O P2 S2			406.023	10.827		5619.73	6826.03	6629.01	12246.2	6727.52	9437.59	32046	58930.1	35157.5	5984.92	4310.83	4067.59	7219.04	5334.59	3450.14	28733.7	53550.6	3916.83	6535.86	11965.2	9250.55	7704.46	4459.35	1214.24	976.13	1341.91	1707.69	1483.22	1627.06	7089.05
210	HILIC_pos	C16 H22 N2 O2 S2			338.113	1.543		6668.48	7959.69	6909.94	6148.01	7434.82	6528.97	2333.29	2916.08	2624.69	21142.7	16049.2	26236.3	3334.58	3694.37	1035.01	10094.4	1129.69	19059.1	10384.4	3408.09	8774.74	4637.41	3302.79	1968.18	3017.87	2282.06	1428.93	2922.93	1029.85	4816.01
211	HILIC_pos	C16 H25 N O9			375.153	7.588		4637.03	3185.9	730.662	2990.04	1958.28	1860.35	14991.6	5146.69	10069.1	2611.33	69983.9	98195.1	47730.8	44078.1	51383.4	40656	62779.7	18532.3	3108.27	2100.79	1093.31	1660.69	5588.45	9516.21	11552.5	12298.7	10806.3	16184.1	19388.6	12979.6
212	HILIC_pos	C16 H29 N O15			475.154	9.163		87692.8	88037.3	92314.6	151932	90176	122123	8915.46	9370.44	8367.49	21682.5	35182.2	28909.9	24819.2	29250.9	27104.3	27524.3	37133	17915.6	20425.2	20213.5	20319.3	49826.3	71457.2	15531.2	50696.2	75658.5	26713.3	107531	136919	166306
213	HILIC_pos	C16 H29 N O9			379.184	5.57		29333.7	28565.1	25666.9	31568.9	27116	28617.9	6674.13	5302.01	5988.07	183501	265554	101448	376773	203799	549747	326777	372153	281400	51525.1	287281	169403	551363	842743	259982	101584	94775.7	87967.8	34626.1	45129.7	39877.9
214	HILIC_pos	C16 H31 N O13			445.18	8.775		35202.5	41700.5	37620	31219.4	39660.2	34419.7	4805.14	5112.2	4958.67	16963.4	25782.7	83516.5	60085.1	72013.6	48156.5	101510	102999	100022	11078.1	10576	10074	13967	22092.5	30218	60756.7	76466.3	45047	21087.9	38941.7	56795.5
215	HILIC_pos	C16 H32 N10 O4 P2 S			522.18	8.645		26691.8	26898.6	22581.8	35624.8	24740.2	29103.3	6845	18979	11198.7	18517.5	20605.7	22694	24804.9	23664.2	22523.4	8456.2	6377.65	10534.8	27924.5	19713.4	23819	18961.2	55084.6	40676	22238	46219.5	36675.2	23738.8	32559	32038.5
216	HILIC_pos	C17 H10 N10 O3			402.095	6.559		13986.3	13371.2	10712.7	13730.1	12042	12221.4	17532.6	23958	20745.3	169106	100477	237734	6925.93	7560.28	7243.1	21911.8	9477.53	34346.1	59191.1	24630.8	41910.9	2986.36	7741.14	5205.62	10177.3	4688.7	7653.96	11801.9	6016.71	15937.6
217	HILIC_pos	C17 H15 N4 P S			338.077	5.114		37087.6	34671.8	28424.4	34266.5	31548.1	31345.4	38801.4	39660.8	55686	2629.8	2902.45	2357.16	741.365	819.102	663.629	679.248	755.277	603.219	962.006	1113.57	810.441	1328.75	1626.12	1031.38	1154.52	722.097	1586.94	8488.34	1208.07	1894.9
218	HILIC_pos	C17 H31 N3 O5			357.226	2.147		8638.09	8777.77	8813.6	9859.64	8795.69	9336.62	1341.88	1906.46	15908.4	37693	14220.7	61165.3	18464.7	12897.7	24031.6	16792.6	11948	21637.2	4067.01	2717.78	1368.54	7613.46	5121.56	2629.66	11005.2	22588.9	4712.42	1626.14	6420.27	3231.91
219	HILIC_pos	C17 H39 Cl N4 O			350.282	1.279		241675	232692	216399	196536	224545	206467	128573	95567.5	112070	6325.06	8411.34	4238.79	4900.26	6623.44	3177.07	6258.84	6909.14	5608.54	3470.52	4461.83	2479.21	5545.68	6368.79	4722.57	12740.7	2816.34	22665	54304.6	95132.9	13476.2
220	HILIC_pos	C18 H15 N5 O4			365.111	4.529		145664	148075	140877	161319	144476	151098	4300.73	9856.76	6337.9	9779.65	3170.55	4434.28	2580.72	2430.48	2730.97	2525.32	2699	2351.64	6173.43	2721.02	2740.56	39973.6	30008.4	20043.2	11344.8	2646.35	5968.71	59154	32268.1	5382.26
221	HILIC_pos	C18 H29 N7			343.247	2.045		39197.7	34386.8	38447.7	39749	36417.2	39098.4	15946.6	25112.3	20529.5	28510.3	195163	203013	37606.5	61240.5	84874.5	283997	369040	198954	30672.7	17815.1	4957.53	25394.4	201401	113398	2404.19	11542.7	6973.45	253145	224828	281462
222	HILIC_pos	C18 H31 N2 O3 P3			416.153	9.273		47778.6	50676.3	45507.8	53371.6	48092	49439.7	130434	98668.6	114551	163035	266481	645076	58100.4	130142	159376	181786	118969	244603	53711.6	76532.2	65121.9	40354.9	88699.2	10468.1	9153.53	8982.74	6056.38	28828	9482.5	11313.6
223	HILIC_pos	C18 H43 N9 O2 P2			479.301	2.2		163779	160629	142149	177784	151389	159967	34189.2	41880.7	38034.9	53515.2	37238.1	35811.4	49591.9	57139.8	48063.3	59275.7	46080.4	72471	36325.8	52384.8	44355.3	53728.3	95183.2	92091.2	252331	102234	175367	96084.7	135718	51099.7
224	HILIC_pos	C19 H28 N4 O2			344.22	2.274		448633	412850	429108	409778	420979	419443	69732.4	87516	78624.2	2763.12	3383.63	2142.6	1115.33	1353.75	876.903	1570.32	1132.95	2007.7	1372.69	929.215	1816.16	2109.02	2791.24	1426.8	151886	9675.99	118379	94634.5	99989.4	89279.6
225	HILIC_pos	C19 H30 O5 P2			400.158	7.088		84571.3	69181.8	58268.3	64196.9	63725	61232.6	24354.6	50800.1	37577.4	97262.2	83879.1	110645	48316.6	98832.6	113174	168642	188491	148794	57606	72579.5	65092.7	48008.4	37235.6	26462.8	43736	99575.4	17054.1	52799	55171.6	55542.4
226	HILIC_pos	C19 H32 N4 O11 S3			588.124	8.012		734.758	697.724	678.573	921.27	688.149	799.922	17456.2	72776.4	45116.3	1993.29	4302.78	6612.27	6726.15	7484.42	5967.88	6505.29	7149.04	5861.54	591.09	766.714	942.338	533.691	5790.68	2785.43	4417.37	5642.76	3191.97	4268.85	4411.97	4125.73
227	HILIC_pos	C19 H36 O7			376.246	1.547		5520.92	5079.02	4891.58	4913.1	4985.3	4902.34	379466	66947	77406.9	52926.2	12988.1	39805.2	2992.17	3003.24	1821.23	2789.03	3178.05	2400	3255.77	2494.42	2504.62	2366.1	3217.83	4816.17	3832.37	2425.32	4019.86	4529.76	2897.18	6414.1
228	HILIC_pos	C19 H37 N O12			471.232	6.688		8218.69	7371.7	7808.8	11294.7	7590.25	9551.73	13575.6	628.426	1121.48	1668.89	695.78	1306.54	316.129	695.203	926.899	5437.19	9548.07	1326.3	1105.31	790.689	704.773	7102.97	3989.28	875.58	5371.52	9492.79	1250.26	2695.47	2958.48	2432.47
229	HILIC_pos	C20 H25 N5 O5 S			447.159	8.827		45030.7	45125.5	30242.2	60078.1	37683.8	45160.1	17333.3	21955.1	28597.7	28045.5	13077.8	43013.3	38997.9	26537.4	33199.7	37766.7	45244.6	30288.8	39816.4	26376.7	33096.6	31858.5	33189.8	34521.1	19279.9	52309.5	22447.3	62168.2	69845.8	54490.5
230	HILIC_pos	C20 H30 N4 O11			502.19	7.898		31719.6	29939.1	31570.5	36227.3	30754.8	33898.9	4608.52	7015.36	5811.94	32279.5	26421.7	38137.3	62936.5	56274.7	69598.3	279204	393988	164419	25053.4	60340.3	42696.9	147823	80848.2	13873	187718	671770	429744	44768.9	62321.4	27216.5
231	HILIC_pos	C21 H33 N3 O3			375.252	1.286		38208.6	36609.3	35921.8	48701.7	36265.5	42311.7	69327.2	46348.7	57837.9	970456	848965	1.09195e+06	1.36333e+06	1.25498e+06	1.47168e+06	1.89039e+06	2.31054e+06	1.47024e+06	78265	58576.4	38887.8	50218	288383	526548	833303	1.10727e+06	559334	1.52358e+06	1.97345e+06	1.0737e+06
232	HILIC_pos	C21 H33 N5 O10			515.221	6.652		115468	104012	92984.3	155452	98497.9	124218	5887.74	9262.42	2513.06	1106.3	1083.17	1129.43	3431.17	1100.66	1684.3	1516.26	2290.39	742.13	860.497	908.116	812.878	4908.01	3317.23	1726.45	26626.1	19695.2	22909.7	68430.1	78003.4	58856.8
233	HILIC_pos	C21 H35 Cl N4 O3 S2			490.182	3.145		23669.3	10417.4	3661.72	6143.49	7039.58	4902.61	3504.98	3400.92	3452.95	47359.8	29662.3	65057.4	2919.67	19881.7	3193.56	57718.6	54287.3	61149.9	3588.39	2900.34	2212.29	79544.8	101596	57493.6	33484.2	12868.3	54100.1	19682.2	20832.4	18532
234	HILIC_pos	C21 H35 N4 O6 P3 S			564.148	9.027		55546.4	52862.6	53670.2	59360.6	53266.4	56515.4	336373	209343	463404	302150	260774	343527	187459	165805	209114	121674	205587	37760.9	8139.26	4574.12	1008.98	3458.47	5993.89	2702.97	2222.11	4568.71	6915.31	2216.36	4496.38	6776.39
235	HILIC_pos	C21 H37 N2 O P3			426.21	5.648		33079.3	34263	24212.9	27911.8	29238	26062.4	19951.5	65395.6	33189.3	62517.5	75016.1	50019	22216.5	104013	87441.6	120036	154695	85377	41203.6	75711.9	58457.7	232282	300581	163982	27313.6	77296	78386	23979.4	53899.5	83819.6
236	HILIC_pos	C22 H31 N5 O6			461.226	5.478		2326.08	2279.63	2316.65	2501.9	2298.14	2409.28	19951.5	26901.5	52411.1	96934.2	166794	27074.7	41930	64940.9	18919.1	35199.7	57357.9	13041.6	1650.04	1655.69	1661.34	20362	30714.5	10009.6	1869.93	4181.68	6493.44	3120.13	4002.15	8462.32
237	HILIC_pos	C22 H34 N4			354.277	1.285		383710	393278	373408	397996	383343	385702	608682	538115	573398	2479.55	3340	1619.1	3273.29	2529.97	4016.61	6116.55	2938.86	9294.25	1362.37	1704.29	1020.46	4455.06	7142.22	1767.9	1810.6	2112.36	1508.84	12334.4	22478.2	2190.49
238	HILIC_pos	C22 H35 Cl N4 O			406.249	1.333		256339	255858	232409	211943	244133	222176	294167	176697	235432	3144.72	4151.66	2137.78	3153.96	3417.84	2890.07	2638.06	3565.26	1710.86	1948.23	2235.8	1660.65	2751.68	3134.15	2369.2	4056.41	2475.23	5637.6	27733.3	45632.6	9834.07
239	HILIC_pos	C23 H24 N8 P2			474.159	8.835		140394	110151	127518	148580	118834	138049	31864.2	46831.7	39348	175972	169340	182604	323328	336191	310465	423344	402591	444097	117482	247433	182458	150768	193697	107839	31990.6	55099.3	78207.9	256885	145993	367777
240	HILIC_pos	C23 H28 N6 O			404.233	1.296		17338.2	22053.5	21882.5	14941.1	21968	18411.8	101067	46913.4	73990.1	1852.51	2463.55	1241.47	1420.5	1939.9	901.088	1521.73	2023.58	1019.87	1044.62	1306.8	782.432	1785.77	2226.82	1344.71	22755.6	20298.3	17841	9017.56	14427.4	19837.3
241	HILIC_pos	C23 H30 N10			446.267	1.27		7452.04	5855.8	4916.13	6582.69	5385.97	5749.41	1021.52	1269.17	1145.34	7465.77	9677.07	5254.47	12309.8	12881.7	11738	11573.5	7948.83	15198.1	9828.2	5133.24	2815.57	39507.6	28406.2	17304.8	22556.6	17948.8	27164.5	10886.8	27686.3	44485.8
242	HILIC_pos	C23 H34 O P2			388.21	2.443		173870	141588	122878	89144.8	132233	106011	180806	343431	150227	93935.7	147457	40414.9	43597.9	70086.7	17109.2	109647	77747.3	141546	206527	70515.7	138521	152552	189240	148919	74535	25139.8	85034.7	138148	259139	158642
243	HILIC_pos	C23 H36 N8 O16			680.224	9.227		19695.4	18805.4	17084.1	26981.7	17944.8	22032.9	2756.19	3519.78	2669.4	2610.94	3288.66	1933.21	4419.88	7417.89	1421.86	1840.6	1217.66	2463.53	418.332	894.306	387.764	337.454	494.348	651.243	320.153	759.923	741.413	497.206	961.747	1302.68
244	HILIC_pos	C23 H50 N6 O2 S			474.371	1.25		17767.9	17344.1	18444.3	28370	17894.2	23407.2	23242.6	29005.1	78938.1	78853.3	55533.4	102173	112852	77588	148116	145126	81229.4	209023	24522.2	19962.4	15402.6	6986.47	13034.4	19082.2	17881.9	40467.4	47192.4	103400	162795	44005.9
245	HILIC_pos	C23 H51 N4 O P			430.381	1.225		59879.1	57357.5	55794.4	68721	56576	62257.7	43491.1	51368.6	22219.7	29300.8	12849.6	45752	14146.1	48894.8	31520.4	85751.2	84321.5	87180.9	83677.7	61385.4	14757.9	11699.8	50175.7	88651.6	32319.9	60821.8	46570.9	336175	466944	205406
246	HILIC_pos	C24 H36 Cl N2 O3 P S			498.187	1.805		35373.8	31036	35724.8	24499.3	33380.4	30112	4635.54	10958.4	7796.96	37425.2	41608.7	33241.8	91311.2	22152.8	56732	9701.32	8064.4	11338.2	82452.7	9345.44	45899.1	1281.86	854.265	1709.45	2794.54	1762.68	3826.41	3660.77	1058.69	6262.86
247	HILIC_pos	C24 H45 N O15 S2			651.222	9.078		5687.68	5229.53	4429.66	7997.68	4829.59	6213.67	1154.29	670.174	912.231	4400.91	2334.49	6467.33	1483.54	1890.6	3087.41	2165.62	2002.9	2328.33	892.11	734.455	576.8	1736.01	3292.27	4848.54	1526.88	2634.02	3741.16	29193.3	26358.5	27775.9
248	HILIC_pos	C24 H47 N4 O3 P			470.34	1.377		6664.18	6739.4	6594.18	7018.22	6666.79	6806.2	11426	16564	8326.27	5653.09	6075.94	5230.24	4536.72	4379.27	4694.16	18625.8	4664.35	32587.2		9496.13	3185.16	5284.03	6896.49	3671.57	9001.41	3678.91	6589.34	11381.8	41462.1	19247.5
249	HILIC_pos	C24 H51 Cl N4 O2			462.371	1.249		32535.9	31925.6	10240.2	42898	21082.9	26569.1	28829.5	43524.3	59203.4	41932.1	36037.4	47826.7	60183.4	54565.6	65801.1	67523.4	66201	68845.9	37766.6	64497.6	51132.1	11060.3	60257.2	31111.5	35343.4	45184.5	154452	239443	298342	180543
250	HILIC_pos	C24 H51 N4 O2 P			458.376	1.256		46160.8	52502.9	56050.8	72712.5	54276.9	64381.6	55974.6	57003.5	56489.1	132686	98123.7	167247	213799	116849	310749	230631	145370	315893	58869.1	46421.6	33974.1	28623.8	45978.2	63332.6	36524.5	110874	131469	260201	362760	157642
251	HILIC_pos	C24 H53 N4 O2 P			460.392	1.265		157133	170039	166443	178767	168241	172605	114421	112416	113419	200297	110777	289817	580833	319071	842596	522583	509463	535703	92567.3	100553	108540	151255	255907	360559	555510	432424	493852	506684	688641	870598
252	HILIC_pos	C24 H56 N9 O4 P			565.421	1.266		1.81403e+06	1.70032e+06	1.576e+06	1.54382e+06	1.63816e+06	1.55991e+06	14286.4	5891.25	12837.5	7463.76	9541.53	5385.99	5688.14	7513.4	4484.35	6303.46	7837.49	4769.42	6340.64	5926.46	3462.65	11180	8412.03	11752.5	35714.7	3845.91	19780.3	1.4049e+06	4.47196e+06	7.53902e+06
253	HILIC_pos	C25 H26 N10 O4 S2			594.159	8.763		22524.6	20207.9	17671	21477.1	18939.4	19574	4513.31	65136.2	34824.8	147794	99602.5	195985	4384.58	82239.8	160095	47756.9	71129.1	24384.8	4724.29	3993.78	3263.27	5246.07	6223.89	5662.07	5592.27	4733.08	4103.55	5387.99	4753.47	4118.94
254	HILIC_pos	C25 H38 O3 P2			448.231	2.206		62308.3	51939.5	54635.4	44636.5	53287.4	49636	200803	336710	268756	24536.4	44382	4690.89	4584.62	6836.03	2333.21	5387.52	1962.06	8812.99	40197.9	6240.29	722.512	125221	11645.9	68433.5	3468.92	1869.41	5068.44	5931.54	3611.48	8251.6
255	HILIC_pos	C26 H24 N P			381.164	7.674		12930.3	13464.7	13241.5	14105.8	13353.1	13673.6	4773.87	4720.46	10806.5	17199.4	21713.8	12685.1	29540.5	33166.9	25914.2	48336.1	47342.8	49329.3	13399.1	22313.1	17856.1	11563.1	17346.2	9448.47	4534.26	12910.3	5349.96	7657.39	6894.08	9095.2
256	HILIC_pos	C26 H43 P3			448.259	1.315		19256.5	18293.4	17772.2	12228.9	18032.8	15000.6	137735	182394	160064	2140.64	2826.08	1455.21	6205.17	2326.55	1628.5	4956.06	3068.04	6844.07	4053.97	1521.93	1130.42	5619.01	7612.3	1612.73	9246.68	1512.24	2258.06	6054.65	6118.84	6183.04
257	HILIC_pos	C26 H44 N2 P2 S			478.27	1.29		9958.86	12768.5	6634.87	6835.49	9701.71	6735.18	14027.4	9155.42	10477.6	16200.4	15280.8	17120	19541.8	17363.9	21719.6	26327.8	22964.6	29690.9	5342.09	3391.52	1440.94	30971.5	50864.7	11078.3	19688.1	22800.6	16575.6	51144.9	49521.3	29974.5
258	HILIC_pos	C27 H34 N4 O3			462.262	1.502		133778	135818	125173	100484	130496	112828	3918.66	7421.16	12560.9	58542.2	49257.8	67826.5	313767	275996	206935	132949	101044	164855	118305	97258	107781	33453.7	50545.1	16362.4	76392.3	37241.1	54728.5	10932.3	56934.7	58441.9
259	HILIC_pos	C27 H41 N2 O2 P3			518.236	5.018		17509.6	19362.7	15506	14522.4	17434.4	15014.2	42673	35980.1	49365.9	125080	141714	108446	149302	247958	50646	143285	241107	45463.6	46835.5	125900	86367.8	265893	348345	183441	167702	170367	165036	135514	132299	138729
260	HILIC_pos	C27 H49 N10 O3 P			592.374	1.271		3883.78	6107.96	3629.37	4238.51	4868.66	3933.94	34457	24381.8	29419.4	2628.85	2850.44	2407.27	3251.46	2244.55	1419.19	3741.84	2628.97	4854.72	4036.91	1512.03	2774.47	2081.44	1824.95	1568.46	3727.94	1498.02	1989.65	4403.08	3173.23	1943.38
261	HILIC_pos	C27 H61 N4 P S2			536.408	1.269		33928.5	34520.5	36042.4	56233.6	35281.5	46138	60813.9	49136.3	36254.7	48092.8	32920.3	63265.3	28004.4	60261	45546.5	37482.2	16564.9	58399.4	36039	47343.3	41691.1	19449.8	20646.6	21843.4	17346.9	18877.6	24158.9	9241.34	23233.3	37225.2
262	HILIC_pos	C28 H44 N4			436.355	1.221		8422.02	8625.77	7692.34	8328.93	8159.06	8010.63	1442.18	1204.77	1489.65	1279.41	1635.4	923.417	1031.27	1337.51	712.605	1073.67	1401.87	745.458	4217.32	916.39	2566.86	1636.5	1151.34	1107.21	4816.4	6724.47	8632.54	8929.74	10495.8	7363.64
263	HILIC_pos	C28 H58 O3			442.439	1.268		53188.6	55542.4	53520.7	54961.8	54531.5	54241.2	3679.92	4938.37	2421.47	13419.5	7500.79	19338.3	6967.21	3701.17	10233.2	10451.8	3404.14	17499.5	25287.7	4783.4	15035.6	25877.1	20254.3	23065.7	1292.42	912.795	1672.04	4456.29	7377.25	1535.33
264	HILIC_pos	C28 H70 N10 O11 P2			784.467	1.215		2357.54	1551.98	1439.84	1997.63	1495.91	1718.73	9705.26	5660.88	7683.07	82521.4	85409	79633.8	4677.12	79230.9	56512.2	56569.7	70598.1	42541.3	2213.33	45801.6	24007.5	29979.3	43576.2	16382.4	1161.87	29018.4	15090.2	478.555	6509.81	3494.19
265	HILIC_pos	C29 H34 O4			446.244	1.29		2058.17	2017.13	2016.9	2198.36	2017.02	2107.63	18132.2	22196	20164.1	2470.75	3285.71	1655.79	1236.02	2587.31	1241.06	4544.06	2698.91	6389.21	1803.82	1742.92	1091.98	1164.49	2372.56	1807.97	3773.69	1269.2	2481.49	4946.24	4098.65	3251.06
266	HILIC_pos	C29 H38 N10 O3 P2			636.259	1.157		326691	476886	434167	624550	455526	529359	222653	137179	179916	29332.9	33311.8	25353.9	95318.8	94297.9	74970.3	54573.8	70763.7	38384	118786	18160.3	68473.3	77316.7	46645.8	61981.2	4382	8132.81	631.182	1208.07	558.715	727.267
267	HILIC_pos	C29 H39 N8 O15 P			770.227	6.946		35741.3	33327.3	35660.5	36913.7	34493.9	36287.1	368.039	419.095	393.567	2605.48	2269.32	2941.65	3145.92	2849.49	3442.35	24746	3178.29	46313.7	2848.87	3371.13	2326.62	3384.72	3619.66	3149.78	3182.67	3394.63	2970.7	3127.69	3285.65	2969.73
268	HILIC_pos	C29 H40 N10 O6 S			656.285	1.261		57704.8	57084.1	57313.9	44826.5	57199	51070.2	50882.5	24102	37492.3	3274.43	2499.68	4049.17	4546.38	5328.37	3764.38	5736.51	10221.3	1251.72	756.134	1091.25	421.014	38355.5	17156.6	27756	1093.67	1258	929.336	1161.13	919.698	1402.57
269	HILIC_pos	C3 H4 N4 O8 P2			285.949	10.473		35903.4	40033.3	36228.2	41059.5	38130.8	38643.8	33258.9	59228.2	32700.4	8058.17	5484.93	10631.4	23085.8	44723.3	19788.8	37527.2	69195.3	5859.07	19094.2	11093.3	3092.4	23722.3	29783.9	30968.8	7950.47	8756.89	9563.31	20147.6	23838.2	111676
270	HILIC_pos	C30 H39 N8 O6 P			638.274	1.267		80007.7	84771.6	81541.1	88638.7	83156.4	85089.9	578382	749962	664172	589182	681327	497038	525629	689724	361534	439331	506775	371887	56223.4	30214.6	4205.81	55535.9	41401.7	27267.5	44750.4	56432.9	50591.6	4793.19	5715.08	3871.31
271	HILIC_pos	C30 H41 N8 O16 P			800.238	6.752		7771.05	7883.47	7297.15	10226.4	7590.31	8761.79	426.897	403.804	415.35	1131.5	973.14	1289.86	1305.41	1196.69	1414.12	3253.37	1418.72	5088.03	394.289	1431.35	889.372	453.818	1559.09	1291.32	522.206	1352.55	1203.75	814.57	1406.63	1387.29
272	HILIC_pos	C30 H44 N6 S2			552.307	1.385		3868.02	3911.68	3827.39	4073.51	3869.54	3950.45	11697.8	15597	13647.4	2839.21	4102.71	1575.72	3406.73	2323.04	1383.64	1786.91	2333.59	1240.24	4423.3	3837.91	1689.6	3017.7	2572.65	2159.1	4813.34	1417.86	1414.64	6606.25	2870.77	3394.73
273	HILIC_pos	C30 H49 N4 O4 P3 S			654.269	1.241		391114	536931	507905	729953	522418	618929	272987	199128	236057	50196.6	60187	40206.2	26728	26054.3	27401.7	34308.7	40685.8	27931.5	5074.79	8378.29	1771.29	47483.5	79530	15437.1	10456.3	16795.8	4116.69	2666.89	4074	6056
274	HILIC_pos	C30 H49 N9 O			551.405	1.271		287724	275013	276619	255735	275816	266177	2849.57	3540.42	3195	6852.23	7868.81	5835.66	3065.05	6228.93	7366.15	9544.44	12173.5	6915.36	4033.26	6893.31	2125.21	3118.13	4570.71	6023.29	5795.91	2634.68	4215.3	238697	11887.3	125292
275	HILIC_pos	C30 H51 Cl P2			508.317	1.248		1947.21	1376.99	1378.37	2196.21	1377.68	1787.29	1033.83	1284.47	1159.15	2215.58	2112.01	2319.16	850.221	3012.34	1931.28	17271.8	7164.86	27378.7	1181.99	4900.89	676.402	879.648	1494.32	2109	15498.8	1192.46	3857.72	11642.8	10457.6	8628.49
276	HILIC_pos	C31 H50 N4			478.402	1.278		75036	73622.9	78268.7	88707.3	75945.8	83488	14031.3	14729	14380.2	7573.08	9882.83	5263.33	39022.7	21562.5	30292.6	35902.6	19996.3	51809	41812.7	50389.2	46100.9	73645.7	40179.5	6713.38	36710.6	49074.2	24346.9	149026	215713	82338.3
277	HILIC_pos	C31 H50 O11			598.336	1.382		14574.7	9186.93	15719.6	18488	12453.2	17103.8	2488.47	3032.68	2760.57	69412.2	86879.9	51944.5	25519.4	65536.6	48025.6	97408.5	157639	37178	92470.3	89908.4	95032.2	21573.7	79748.9	50661.3	19992.6	67701.6	65368.5	16207.9	33407.1	24807.5
278	HILIC_pos	C31 H56 Cl N8 O12 P			798.345	1.525		647634	564202	655834	512454	610018	584144	1.45794e+06	1.32602e+06	1.39198e+06	16322.6	27638.4	5006.73	25258.5	38119	12398	128275	253592	2957.11	602484	376917	151350	645330	349695	54060.5	509343	267217	25091.5	50248.2	78252.6	22243.8
279	HILIC_pos	C31 H75 N9 O3 P2 S			715.516	1.575		44377.5	42213.5	63802.2	54525.1	53007.9	59163.7	30457.2	25205.2	27831.2	151269	170275	132263	171137	214669	127605	200255	277112	123398	62169.8	172469	117320	159700	167410	151990	144734	174665	114802	62314.6	74710.4	49918.8
280	HILIC_pos	C32 H17 O P			448.101	5.684		16569.2	12520.6	18743.4	21373.1	15632	20058.2	62153.4	75121.2	68637.3	16838.8	14709.5	18968.2	9776.46	6489.55	13063.4	13249.8	7431.95	19067.6	2379.84	2679.18	2080.5	20592.1	24813.3	16370.8	5312.72	7004.21	13805.8	50933.8	78982.9	22884.7
281	HILIC_pos	C32 H32 N10 O4			620.263	1.268		30522.5	35019.2	33475.4	48222.9	34247.3	40849.1	550412	723632	637022	626722	719419	534026	573327	739738	406915	467181	537272	397089	33167	20035.7	6904.38	20959.9	21426.2	21892.5	12681.3	48071.9	30376.6	2056.11	6376.81	5013.47
282	HILIC_pos	C32 H63 O4 P3			604.396	1.288		104513	96479.2	86378.4	80259.5	91428.8	83318.9	1019.04	840.123	929.581	7166	3512.48	10819.5	11287.1	11353.8	11220.3	12752.5	15106.3	10398.7	16631.6	11329.7	13980.6	8865.09	8078.74	7292.39	3401.5	5792.94	1010.05	7385.47	13189.3	1581.6
283	HILIC_pos	C32 H66 N6 O4 S			630.486	1.284		12088.8	12260	14981.5	11106.8	13620.7	13044.2	2037.25	1546.04	1791.65	68165	42690.3	93639.7	51493.4	43706.9	59279.9	63110.9	41977.3	84244.6	16736	46822.6	31779.3	15689.3	17309	18928.6	75375.2	19979.3	15668.2	29295.3	37406.2	21184.4
284	HILIC_pos	C32 H68 N4 O7 P2			682.458	1.211		21917.8	17253.5	21208.8	26255.3	19231.1	23732	36484.6	84247.5	60366	1452.29	1061.29	1843.3	1411.52	900.273	1922.77	4604.63	1069.72	8139.53	8388.91	5042.76	6715.83	16112.9	1732.88	8922.87	59812.9	33502.2	7191.53	11381.2	10982.2	8576.84
285	HILIC_pos	C32 H72 N4 O2 P2 S2			670.458	1.228		5092.89	4767.09	4118.93	6149.55	4443.01	5134.24	7332.15	5588.8	6460.47	43340.4	26186	60494.8	61592.4	69477.1	53707.7	66924.2	74257.8	59590.7	889.465	3000.74	5112.02	3418.37	9754.17	16090	41563.4	22265.7	17795.1	25542	72929.8	21954.1
286	HILIC_pos	C33 H30 N4 O6 P2			640.164	7.9		68416.4	134621	140252	176699	137436	158475	792159	321698	556928	274116	342813	205418	205837	192818	196240	120561	175737	65384.3	288154	47300.4	167727	177919	177149	107575	65770.9	21784.6	89697.8	121149	78456.1	121313
287	HILIC_pos	C33 H66 O2 S5			654.369	1.289		18645.9	18098.5	20829.5	14844.8	19464	17837.1	1348.44	4473.71	2911.08	1961.51	2295.33	1627.69	12846.7	8843.07	6628.24	9953.01	9458.48	10447.5	10962.6	2764.8	6863.71	15304.5	16792.8	16048.6	922.171	1187.82	656.526	837.438	611.929	1062.95
288	HILIC_pos	C34 H56 N2 O18 S			812.323	1.359		1686.44	1705.47	2299.95	1898.63	2002.71	2099.29	6162.15	6324.26	6243.21	155342	151837	158847	122617	164663	80570.7	135809	160789	110829	380803	211335	550270	382894	478491	287296	313592	203438	423745	2880.29	126165	64522.8
289	HILIC_pos	C34 H58 N8 O17 S			882.365	1.243		33943.6	32899.5	30397.1	26429.2	31648.3	28413.1	28576.1	41746.5	35161.3	2656.34	2028.92	3283.77	9141.48	4919.13	696.77	50667.5	100368	967.08	7619.43	8146.79	8714.17	7561.9	2364.05	4962.98	10845.1	5955.9	8400.52	13384	2725.72	8054.84
290	HILIC_pos	C34 H60 Cl N2 O3 P			610.4	1.399		138109	126139	135993	86078.2	131066	111036	194215	121433	157824	5421.17	2532.12	8310.21	63447.7	30423.2	12048.6	24319.5	33242	15397	112359	10678	61518.5	170274	30963	100619	176378	98379.1	20380.6	29254.4	44157	14351.9
291	HILIC_pos	C34 H75 N5 O4 S3			713.5	1.206		74919.6	82554.1	72957.1	91283.5	77755.6	82120.3	11604	32431	22017.5	12709.7	10181.8	15237.5	28109.4	12766.5	11890.1	11071.7	15149.4	6993.96	43192.8	9168.18	26180.5	22323.5	18766.8	25880.2	82909.8	74662.9	66416.1	61661.4	17015.3	25028
292	HILIC_pos	C35 H39 N6 O3 P iso			622.28	1.284		5324.7	99236.4	105730	114717	102483	110224	36915.9	106503	71709.7	235514	228586	242441	54053.2	64549.9	43556.6	52609.8	27574.6	77645	123440	40343.4	81891.8	30330	43524.1	17135.8	10572.2	18268.8	2875.54	4431.56	5680.96	4339.81
293	HILIC_pos	C35 H39 N6 O3 P			622.279	1.165		377532	314071	326027	255041	320049	290534	162007	104584	133296	34747.8	37761.8	31733.9	49443.2	51145.2	47741.3	70392.7	91504.6	49280.8	123440	10282.3	66861.3	186486	286857	236672	164600	33803.6	99201.7	1269.08	3789.88	573.42
294	HILIC_pos	C36 H32 N8 O			592.269	1.369		8276.52	10012.3	11602.7	16298.3	10807.5	13950.5	60232.2	127074	93653	2.31004e+06	3.32303e+06	1.29706e+06	926965	1.34697e+06	506956	871918	1.00163e+06	742209	21261.9	33150.3	45038.8	12265.4	32415.1	52564.7	4936.14	6607.07	8278	16638.7	20078.3	13199.2
295	HILIC_pos	C36 H38 N4 O5			606.285	1.283		71125.8	70785.1	73995	120347	72390	97171	805422	642565	723994	2.52826e+07	2.94742e+07	2.10911e+07	1.58755e+07	2.07103e+07	1.10406e+07	1.37168e+07	1.70537e+07	1.03799e+07	47720.5	126110	204500	51236.3	1.10597e+06	2.1607e+06	18347.3	39101.1	59855	202150	379878	24422.7
296	HILIC_pos	C36 H71 O11 P S			742.442	1.718		26703.7	27051.1	25375.9	39426.2	26213.5	32401.1	147239	138242	142740	13639.1	13686	13592.2	16313.7	6036.93	11175.3	4409.89	2769.37	6050.42	1159.34	1499.77	818.921	13696.1	8378.41	11037.2	3235.51	2414.55	1593.58	5258.55	1089.54	2370.96
297	HILIC_pos	C36 H72 N2 O5 P2			674.489	1.196		14331.8	12898.4	14471.6	16982.5	13685	15727	3302.69	2434.97	2868.83	7651.42	3592.16	11710.7	3631.59	8711.07	4841.01	11637.2	7926.29	15348.1	18899.6	7668.77	13284.2	10903.6	7794.17	4684.71	86300.5	6620.56	10980	73981.6	22229.5	48105.6
298	HILIC_pos	C38 H38 Cl N O5 S2			687.188	1.163		38805	36759	36085.8	39753.3	36422.4	37919.6	5269.29	4328.58	4798.94	2901.76	3014.8	2788.72	8182.34	7989.94	8374.75	11603.1	18521.2	4685.06	8285.48	1977.63	5131.56	26348.7	18980.6	11612.5	16249.9	14803	9777.32	3893.28	6748.86	1037.7
299	HILIC_pos	C38 H40 N8 O S2			688.275	1.254		37206.4	27675.2	55147.5	19042	41411.3	37094.7	8395.82	15931.4	12163.6	12543.1	13859.8	11226.4	1078.74	1458.08	699.399	1143.77	1520.98	766.563	4128.93	982.226	2555.58	1177.97	1337.06	1018.89	728.237	619.988	836.486	1455.4	827.81	1211.44
300	HILIC_pos	C38 H40 N8 S2			672.28	1.233		89735.3	82974.4	97316.1	129242	90145.2	113279	62614.7	66819.9	64717.3	13819.9	13816.9	13823	62615.4	21265.5	14234.7	18565.7	22802.3	14329	25817.7	1458.14	13637.9	37418.3	26868.1	32143.2	2277.1	3312.41	1241.78	1511.26	1228.9	1793.62
301	HILIC_pos	C38 H46 O5 P2			644.284	1.212		641.048	606.206	730.924	1155.53	668.565	943.229	11642.1	2708.59	7175.33	9322.51	14418.4	4226.63	540.791	1153.55	890.416	927.107	1204.9	649.313	424.841	740.981	341.712	1923.85	2776.43	1071.27	881.753	368.96	881.577	393.265	821.34	848.447
302	HILIC_pos	C38 H56 N6 O2			628.447	1.238		2038.3	1556.84	1958.63	1734.63	1757.74	1846.63	714.279	736.153	725.216	4286.02	5241.15	3330.89	7839.39	10277.5	5401.28	12703.3	14379.6	11027	1192.9	7946.28	3041.99	33526.2	57514.5	9537.88	12104.7	10372.6	13836.8	1666.97	4211.17	6755.37
303	HILIC_pos	C38 H57 N2 O P			588.418	1.252		13326.9	12580.2	12600.2	23412.2	12590.2	18006.2	897.987	1115.69	1006.84	10182.7	9112.45	11253	5434.13	8976.17	6041.25	9250.85	4255.88	14245.8	8450.56	9678.13	9064.34	15722	45060.2	30391.1	17919.4	8523.38	27315.4	32229.6	65450.6	23248.3
304	HILIC_pos	C38 H66 N2 O7 P2			724.431	1.666		13436.9	15168.9	13397.6	18882.8	14283.3	16140.2	108829	98787.9	103809	34227.5	12730.2	16426.4	4323.58	4118.84	1908.42	4449.72	3330.21	5569.22	13047.9	2613.85	2596.32	8398.75	6998.9	5046.75	9995.41	2145.21	4212.32	5386.96	3035.89	6721.18
305	HILIC_pos	C38 H69 O9 P			700.469	1.219		4487.61	4813.24	3399.46	6678.36	4106.35	5038.91	37932.1	32330.5	35131.3	7032.21	3440.02	2595.52	2003.6	3438.94	2612.14	6226.79	2948.8	9504.77	2670.53	4509.11	4814.69	4814.69	9909.38	3271.8	5002.94	1410.21	8166.06	620.844	3554.43	6488.02
306	HILIC_pos	C38 H84 N9 O11 P3 S			967.522	1.756		646101	611735	666536	1.15862e+06	639136	912580	2.6108e+06	1.77015e+06	2.19048e+06	485806	509372	462239	351278	380342	322214	480852	308076	653627	612360	480644	744075	426969	523725	330214	985756	392677	578339	547833	589117	506549
307	HILIC_pos	C39 H67 O16 P S2			886.361	1.3		9327.77	15361.1	9526.22	8616.49	12443.7	9071.36	31689.8	121147	76418.3	47091.3	32723.2	61459.5	38776.5	42839	34714.1	42552.8	52296.2	32809.5	71853.6	51128.7	92578.4	3342.01	66205.6	34773.8	5330.63	33791.8	19561.2	7316.21	37783.4	22549.8
308	HILIC_pos	C39 H69 N4 O5 P3			766.451	5.248		297354	309736	314701	358628	312218	336665	674189	234968	454579	43322.4	53404	33240.8	24133.9	32790.2	15477.6	23728.1	28324.6	19131.7	20994.3	38115.7	3872.87	1.54415e+06	200178	872165	28917.9	30240.2	27595.6	13072.3	15870.7	10274
309	HILIC_pos	C39 H77 P S4			704.464	1.217		33732.8	31992.2	34464.1	39978.7	33228.1	37221.4	34948.7	34703.1	34825.9	3364.22	2137.31	4591.12	3189.9	2170.39	4209.42	5353.05	1701.34	9004.76	1786.36	3236.88	335.848	30959.3	15394.1	23176.7	1708.48	991.226	2425.73	3414.94	2555.91	1696.89
310	HILIC_pos	C4 H Cl2 N6 O6 P			329.908	7.711		221157	96027.7	60443.7	68993.3	78235.7	64718.5	99612.7	176578	138096	485626	410470	560782	765401	768463	762340	526706	655976	397435	154832	82452.8	10073.6	169838	161111	364343	432012	547527	316497	225561	182451	134981
311	HILIC_pos	C4 H11 N10 O2 P			262.08	9.427		16143.3	15730.9	14858.9	16122.8	15294.9	15490.8	8719.65	10341.7	9530.67	28755.6	24944.7	32566.6	72340.2	71166.7	73513.7	77373.4	101031	53716.2	8069.71	100942	77172	77172	92013.7	62330.3	6133.11	24570.2	43007.4	128953	148921	108985
312	HILIC_pos	C4 H13 Cl N2 O13 P2			393.958	9.125		10365	9040.21	8437.89	9468.15	8739.05	8953.02	6450.67	3049.24	4749.95	10399.9	5326.89	15472.9	12879.6	5070.34	20688.9	15846.2	23690.3	8002.11	1059.48	871.685	683.887	58120.5	52416.8	63824.1	10810.6	20609	30407.4	12636.5	164527	22270.4
313	HILIC_pos	C4 H7 Cl N6 O9 P2			379.943	9.168		16370.7	14344.9	13151.2	12222.6	13748.1	12686.9	9095.1	3761.99	6428.54	23003.5	25076.4	20930.6	36277.3	42595.7	29958.9	53664	82852.2	24475.9	2217.13	1428.13	639.129	9726.64	22287	34847.3	9972.95	11728.9	13484.8	10425.3	75371.2	12947.1
314	HILIC_pos	C40 H60 N6 O3			672.474	1.228		5608.62	5271.5	4774.55	5854.66	5023.03	5314.61	8793.34	4558.39	6675.86	26092.1	18958.1	33226	37999	43390.1	32608	44682.3	49221.3	40143.4	10987.9	33142.2	9454.62	9454.62	17961.6	26468.7	19603.7	36208	23664.1	10813.9	62720.7	21014.3
315	HILIC_pos	C41 H50 N10 O			698.415	1.245		2858.52	2698.34	1524.7	3072.85	2111.52	2298.77	18314.6	18926.7	19010.5	10720	6732.21	14707.9	14732.2	21224.1	8240.22	18997.3	8134.43	29860.1	1307.47	10981.2	973.029	973.029	2255.67	3538.31	3291.64	3666.43	2010.86	1183.37	7734.13	902.326
316	HILIC_pos	C41 H68 N9 P			717.532	1.2		92636.7	82873.2	94772.5	128433	88822.9	111603	7941.26	5265.61	6603.44	190528	139329	241727	145147	135188	155107	129466	182633	76298.4	20207.2	97644.6	162319	162319	123179	201459	54250.9	61546	57898.5	141059	137455	144664
317	HILIC_pos	C42 H60 N6 O4 S4			840.355	1.332		432369	429548	476871	415261	453210	446066	570881	394538	482710	47315.6	34151	60480.3	271637	131901	29799.5	172061	185848	158274	73573.2	76604.5	70541.8	261425	202673	143921	64183.7	58311.3	70056	310847	356653	402459
318	HILIC_pos	C42 H76 N7 O7 P3			883.501	5.196		6.70384e+06	6.86389e+06	6.76246e+06	7.75851e+06	6.81318e+06	7.26049e+06	1.97389e+06	2.31402e+06	2.14395e+06	272635	246637	298633	205764	214353	197176	214505	204280	224731	158972	232646	85298	597064	642665	551463	513136	233656	792616	779779	793213	766345
319	HILIC_pos	C46 H91 O15 P3 S			1008.53	1.386		103860	128826	138441	186921	133633	162681	1.02661e+06	731279	878943	626587	418109	209631	61565.4	52892.8	70238.1	157347	42693.8	272000	201110	373760	546410	276945	265605	271275	211990	211017	210044	218622	333685	289532
320	HILIC_pos	C5 H Cl O9 S3			335.846	18.143		243887	218558	190306	362318	204432	276312	230433	301761	289008	150086	263971	118320	154888	394614	218301	233973	281645	186302	188889	160203	159353	159353	219222	189288	142600	216456	74418.5	240379	249310	258242
321	HILIC_pos	C5 H13 O6 P			200.045	6.988		23480	18701.4	19015.3	19351.3	18858.4	19183.3	2612.23	753.834	1486.6	2231.67	967.745	1297.31	1345.02	1221.73	1468.31	4004.02	6628.69	1379.36	5494.21	1435.13	1351.09	2647.26	2299.56	1364.38	32325.8	16400.6	17262	32994.3	33220.8	17495.7
322	HILIC_pos	C5 H14 N9 P			231.111	7.852		4850.77	3689.15	4256.67	4739.14	3972.91	4497.91	915.098	1755.7	1335.4	1066.58	2599.62	4132.66	1165.89	6842.56	6997.19	136386	135378	137393	864.012	729.797	595.582	4013.23	6609.25	9205.27	44506.8	75911.6	13102	24007.6	17403.3	30264.9
323	HILIC_pos	C5 H2 N6 O5			226.009	10.584		14899.1	18408.2	13384.4	32432.1	15896.3	22908.3	24218.8	19512	21865.4	15567.6	46850.6	11712.5	37785.9	53113.5	22458.2	51184.4	48347.2	54021.7	22849.2	31358.9	14280.3	14280.3	20328.7	17304.5	11649.1	7182.12	2715.12	5819.17	5309	6329.34
324	HILIC_pos	C5 H2 N6 O8 P2			335.942	10.197		41612	40130.5	43365.8	38108.8	41748.1	40737.3	80357.3	74342.3	77349.8	54343.1	69238.6	84134	36516.6	105798	87390.4	77037	150116	3958.23	34346.8	41068	34818.4	34818.4	29414.8	11871.1	10388.5	81820.3	46104.4	24732.7	24517.9	24303.1
325	HILIC_pos	C5 H3 Cl N5 O5 P			278.955	9.048		59944.1	60318.4	50230.4	44708.5	55274.4	47469.4	76193.1	76738.5	52785.3	70250.4	49865.7	58859.7	81583.5	52917.9	67224.6	64838.5	71214.2	58462.9	99467.6	44358.5	72526.9	72526.9	30810.2	15073.5	33364.5	19735	13478.3	32996	26747.8	19820.8
326	HILIC_pos	C5 H7 Cl O15			341.948	10.818		12175.5	13330	12982.9	20739.5	13156.5	16861.2	23454.5	51664.9	40606.7	4615	9019.09	5906.4	8727.36	27164.6	45601.8	82591.9	137646	27537.5	10238.1	101282	7638.08	7638.08	6123.11	4608.13	464.663	1428.66	2392.65	2356.47	10382.3	6369.39
327	HILIC_pos	C5 H7 N4 O4 P			218.019	7.621		182461	65781.4	157453	88296.8	111617	122875	40036.4	58233.5	49135	107862	154554	562429	33994.6	107195	70594.7	209832	158261	261402	45725.7	117057	478462	478462	409884	547041	399978	213911	586045	207246	311155	259200
328	HILIC_pos	C5 H9 Cl O13			311.973	10.859		73571.2	62857.9	67109	103870	64983.5	85489.2	156028	148556	152292	215472	248323	182620	80078.1	111530	142983	351569	491961	211178	67604.1	342769	351483	351483	557239	145727	256080	409243	102918	206287	182503	230070
329	HILIC_pos	C6 H10 Cl N2 O7 P3 S			381.911	9.821		620090	472074	462956	462996	467515	462976	400669	452270	426470	335827	3.27237e+06	4.17875e+06	3.34566e+06	2.72059e+06	3.97074e+06	3.60365e+06	2.80653e+06	4.40077e+06	481828	3.35593e+06	2.41123e+06	2.41123e+06	2.27891e+06	2.54356e+06	2.78198e+06	2.69167e+06	2.87229e+06	2.42333e+06	1.47275e+06	3.37392e+06
330	HILIC_pos	C6 H10 N2 O5 S5			349.92	10.79		25492.2	25508.2	31273	36286.4	28390.6	33779.7	49208	60745	60663.2	24640.6	29203.2	16886.5	23862.9	46777.2	18881.4	45954.1	78934.6	12973.7	24319.9	34629.7	27413	27413	73552.2	50482.6	1620.02	2023.52	2427.03	7915.93	2061.57	8573.69
331	HILIC_pos	C6 H11 N2 O4 P3 S			299.965	10.142		58080.6	56996.9	59200.8	55530.8	58098.8	57365.8	109979	98138.4	104059	490952	431168	550736	385504	362359	408649	269899	455474	84324.2	47588.5	271035	48918.2	48918.2	61664	74409.9	15073.8	29165.4	43256.9	123339	106277	140401
332	HILIC_pos	C6 H12 N3 P3 S			250.996	9.435		6790.49	6448.83	5770.76	7296.53	6109.8	6533.64	21345.4	15631.7	18488.5	642999	844758	441240	158173	188602	127745	213810	381026	46594.5	3308.08	2654.69	2001.29	3373.7	17945.3	32516.8	1954.43	8737.36	15520.3	5689.09	4853.07	6525.11
333	HILIC_pos	C6 H14 N8 O4			262.114	8.024		5633.42	4153.75	4879.75	4270.59	4516.75	4575.17	12541.9	22739.9	17640.9	6274.39	6831.76	7389.14	1220.52	3809.62	6398.72	13771.6	19349.7	8193.44	1680.04	8128.36	1346.67	1346.67	6262.99	6592.06	1053.72	3148.52	5243.33	1724.98	4282.91	6840.85
334	HILIC_pos	C6 H17 N10 P			260.137	7.955		64746.5	59009.4	54757.9	60814.5	56883.7	57786.2	47379.3	35635.9	41507.6	146011	162261	129761	37607.2	40842.3	44077.5	227200	354531	99869.3	39427.4	216425	27210.4	27210.4	23784	20357.6	39746.6	22933	56560.2	121864	138919	226291
335	HILIC_pos	C6 H3 N4 O5 P			241.983	10.565		165464	161242	166597	181543	163920	174070	512877	490943	501910	268392	392987	199029	147788	250051	352313	780008	795745	764271	147822	445755	134915	134915	319159	227037	35818	33442.8	31067.6	72887.5	67972.1	109583
336	HILIC_pos	C6 H7 N5 O8 P2			338.976	9.024		26519.6	33653.7	18876.6	19631.6	26265.1	19254.1	28089.8	33297.5	30693.7	1.93632e+06	1.78501e+06	2.08764e+06	2.41735e+06	2.69693e+06	2.13778e+06	2.72032e+06	2.9929e+06	2.44774e+06	39825.7	40255.2	40684.7	31309.3	405462	779614	15846	343893	671940	1.20975e+06	1.44612e+06	973371
337	HILIC_pos	C6 H9 N4 O4 P			232.035	7.697		5429.73	8344.78	6877.32	7132.67	7611.05	7005	7309.83	3939.68	5624.76	11545.8	270837	330744	393399	355366	431432	349710	481579	217841	3971.56	3857.45	3743.34	3896.9	422425	213161	247190	324474	169907	217572	133324	301819
338	HILIC_pos	C7 H16 O10			260.076	8.833		30560.1	27248.5	26734.6	25872.9	26991.5	26303.7	18840.6	60132.1	39486.3	5028.64	5981.35	6934.06	7323.01	6732.81	6142.6	31010.8	44489.3	17532.3	7304.18	4389.77	1475.37	4844.01	4740.99	7091.51	2064.11	11644.1	8318.94	3623.51	12454.4	19942.4
339	HILIC_pos	C7 H21 Br Cl N7 O3			365.057	8.55		19528.8	15677.3	11654.5	4542.35	13665.9	8098.41	120320	105718	173072	25636.4	42450.8	43118.8	28065.4	45782	34217.9	71329.5	108275	34384.2	32076.9	38449.9	19566.8	19566.8	32179.3	25873	41692.4	49330.4	45511.4	21100.9	10678	12304.4
340	HILIC_pos	C7 H3 Cl4 N6 P3			403.84	7.739		53094.8	4555.33	17018.9	5921.15	10787.1	11470	6010.2	67276.7	36643.5	197635	184072	211198	46860.7	78540.9	110221	179625	198293	160957	62419.9	221690	61915.9	61915.9	65513.2	63714.5	187242	212371	162113	13554.4	86655.9	56516.4
341	HILIC_pos	C8 H12 Cl N2 O4 P3			327.968	9.829		23984.8	22130.4	25597.3	20904.8	23863.9	23251	32290.9	22418.7	27354.8	187328	144398	230258	14196.9	67874.9	41035.9	147091	117858	176324	16619.4	112111	13143.4	13143.4	48056	55632.1	78930.4	92103.9	65757	61738.7	23770.7	99706.7
342	HILIC_pos	C8 H13 O9 P			284.03	2.354		31217.1	40153	29619.2	932.557	34886.1	15275.9	4181.42	5545.25	4863.34	1334.13	760.197	1908.06	6346.78	5093.74	7599.82	8775.54	6369.93	11181.1	3995.87	5185.96	2805.78	20990.2	20242.9	18027.7	32038.4	85568	97162.4	166838	159812	173863
343	HILIC_pos	C8 H25 N6 O3 P3 S			378.093	8.245		63810.2	72263.1	65633.6	81299.7	68948.4	73466.7	38478.9	34078	36278.5	157428	149119	140810	75783.9	71064.9	110814	124477	173355	75597.7	128869	53254.9	52050.8	52050.8	55021.3	57991.7	54453.5	220817	137635	169953	268936	367919
344	HILIC_pos	C8 H6 Cl N8 O8 P			407.974	9.06		29846.1	29792.6	27980.1	26544.1	28886.4	27262.1	23135.9	12824	17980	5038.93	4421.84	4730.38	2550.14	2809.8	2679.97	11444.2	13416.4	9471.99	2664.75	13387	14773.4	14773.4	54590	34681.7	43714.3	62954.3	82194.2	49403.9	48746.1	48088.3
345	HILIC_pos	C9 H14 N5 O5 P			303.074	8.509		184905	138202	176203	154047	157202	165125	246445	242533	244489	54891.2	47437.8	62344.6	68943.5	35037.8	75248.2	58441.4	64782.1	52100.6	111582	39364.6	71368.9	71368.9	21722.6	49840.8	83387.5	25567.7	22492.6	10582.4	9813.97	6980.01
346	HILIC_pos	C9 H15 N O7			249.085	8.664		11285.8	7017.72	5664.43	6065.25	6341.07	5864.84	31686.5	21245.4	10804.4	39101.8	50048.4	28155.3	74179.4	55127.7	93231.1	122098	65954.8	178242	3331.95	6018.43	8704.9	3787.59	3516.95	3246.3	3869.08	3552.52	3235.97	4009.1	6137.01	5073.06
347	HILIC_pos	C9 H15 N2 O8 P			310.057	8.811		8180.48	7393.49	6642.11	7960.59	7017.8	7301.35	601363	233016	969711	9820.61	33245.7	56670.8	64509.6	111499	17520	30607.1	47102.9	14111.2	5509.69	9987.15	6710.72	6710.72	6614.66	3719.67	5966.51	4597.24	3227.98	7381.47	7148.61	6915.74
348	HILIC_pos	C9 H6 Cl2 N2 O2			243.981	10.567		9177.73	9323.76	9082.22	10301.1	9202.99	9691.66	26787.2	25368.8	26078	15046.9	10982.3	6917.83	51346.6	70593.2	32099.9	68102	72855	63349	8479.7	4791.89	1104.08	7584.11	6184.91	4785.72	2225.78	3050.02	3874.26	4310.11	6615.16	8892.19
349	HILIC_pos	C9 H9 N4 O P3 S			313.971	10.861		12373.7	12376.3	11612.1	16275	11994.2	13943.5	26513.6	24102	25307.8	13760.9	30047.6	23265.8	14256.9	47013.1	17431.7	40683.6	64397	16970.1	11703.4	35747.3	14464.7	14464.7	57191.5	14103.9	3390.53	8131.54	12872.6	6923.38	16849.3	11886.3
350	HILIC_neg	C36 H38 N4 O5			606.285	1.289		32620.9	31208.4	30183.5	43873	31914.7	37028.2	399031	402584	400808	2.15583e+07	2.50924e+07	1.80242e+07	1.39704e+07	1.7314e+07	1.06268e+07	1.11503e+07	1.20032e+07	1.02974e+07	330653	439066	222239	1.62808e+06	1.75113e+06	1.50503e+06	6484.97	19381.5	32278	1422.28	6574.74	11727.2
351	HILIC_neg	C29 H61 Cl N6 O13 P2			798.345	1.538		923585	879070	762797	865524	901328	814160	1.59524e+06	1.68766e+06	1.64145e+06	15985.4	16401.6	15569.2	66365.3	88095.5	44635.1	21853.8	40048.9	3658.65	97812.7	46502.7	149123	25364.2	4406.46	46322	60390.9	76643.8	44137.9	1.33402e+06	862964	391912
352	HILIC_neg	C4 H5 Cl N4 O11 P2			381.911	9.877		503543	376639	416453	533030	440091	474741	578429	503026	540727	4.39991e+06	3.96447e+06	4.83535e+06	3.73734e+06	3.49966e+06	3.97502e+06	3.95118e+06	3.75615e+06	4.14622e+06	410335	234009	57682.7	2.41022e+06	2.55114e+06	2.2693e+06	3.41314e+06	3.07041e+06	3.75587e+06	2.39329e+06	1.80818e+06	2.9784e+06
353	HILIC_neg	C41 H58 N6 O7 P2 S			840.355	1.31		595650	565259	602988	524448	580455	563718	710766	471929	591347	46825.4	36737.4	56913.4	75086.3	123994	26179	177522	163368	191676	52381.3	20972.6	83790.1	335777	236234	136690	82007.3	54301.6	109713	367869	356040	344212
354	HILIC_neg	C24 H56 N9 O4 P			565.42	1.304		877787	954651	965655	1.05935e+06	916219	1.0125e+06	12974.6	4261.75	7156.18	10026.5	7373.68	3918.06	12760.9	5531.44	2909.08	4712.4	5630.22	3794.57	1838.51	1147.38	2529.64	5726.02	3492.27	7959.76	71016.9	2234.4	36625.7	1.88736e+06	2.84661e+06	3.80586e+06
355	HILIC_neg	C45 H75 N8 O13 P			966.519	1.949		2.31875e+06	2.13468e+06	2.12159e+06	2.87495e+06	2.22672e+06	2.49827e+06	976104	2.92601e+06	1.01317e+06	3.09812e+06	1.2736e+06	1.44804e+06	3.42494e+06	1.06338e+06	1.14501e+06	709440	80799.8	1.33808e+06	1.66147e+06	1.41398e+06	1.16649e+06	2.70475e+06	1.62887e+06	1.20306e+06	1.54139e+06	893368	245348	450347	822913	539586
356	HILIC_neg	C19 H38 N O4 P			375.252	1.298		28592.6	27593.9	27385.2	34291.8	28093.2	30838.5	54308.4	40389	47348.7	859804	821374	898235	1.26824e+06	1.1227e+06	1.41378e+06	1.83684e+06	1.96604e+06	1.70764e+06	51499.4	52627.3	54831.4	47135.2	283141	519146	680273	866773	493774	97383.7	426925	756467
357	HILIC_neg	C12 H20 N10 O7			416.153	9.238		40861.4	39230.2	46470.5	27923.7	40045.8	37197.1	54901.2	49950.6	52425.9	133137	221438	645419	42553.4	95554	130400	146230	107237	185223	1958.69	2070.86	1846.51	26299.1	17159.3	8019.63	8407.2	10256.8	7072.83	17751.3	15525.3	12615.4
358	HILIC_neg	C36 H36 N4 O6			620.263	1.267		7059.9	6530.13	8935.68	14001.2	6795.01	11468.5	146833	333368	240101	350526	392187	308864	343811	440066	247556	223522	229394	217650	13710.6	14629.1	14169.8	15025.8	42039.7	17235.1	7176.47	4322.77	1469.07	560.817	957.243	1495.83
359	HILIC_neg	C36 H34 N8 S2			642.233	1.266		128080	137384	138010	91275.4	132732	114643	1.51175e+06	605706	1.05873e+06	40971.2	44042.6	37899.8	95812	32057.9	32556.3	38451	38612.2	38289.8	1711.4	2438.53	984.264	65386.4	46173.9	55780.2	3736.47	5940.71	1532.23	4381.49	1168.46	1559.2
360	HILIC_neg	C6 H11 O4 P S2			241.983	10.616		188226	179312	188543	154845	183769	171694	404262	361676	382969	245744	774439	563064	140342	586660	303290	829302	658922	999681	5724.15	5586.65	5861.66	126269	84965.8	43663	37154.9	57206.6	77258.3	55736.8	165010	184182
361	HILIC_neg	C16 H9 N5 O2			303.074	8.572		283468	368851	330155	163853	326159	247004	350469	366409	358439	356948	113367	146139	156220	88369.5	132569	57007.9	107257	6758.39	3052.05	1731.22	4372.88	113003	44187.1	85958.7	98126.2	32190.9	36652.6	31505	11134.9	8074.29
362	HILIC_neg	C10 H11 N6 O4 P			310.057	8.826		4218.86	4793.08	5031.86	4381.04	4505.97	4706.45	75520.2	246703	161112	344382	620207	68556.8	55804.7	87586.9	24022.6	34622.3	53832	15412.6	2174	1144.38	1583.22	8911.6	10384.8	7438.41	2634.11	5853.58	9073.05	2571.59	6882.67	11193.8
363	HILIC_neg	C47 H77 N8 O14 P			1008.53	1.367		160587	158656	158052	179026	159622	168539	719232	525189	622211	385325	115668	175985	59452	51210.7	67693.2	144094	44883.8	243304	145698	70055.5	107877	170966	267267	219117	90563.3	96815.4	103068	125495	329109	306803
364	HILIC_neg	C41 H65 N8 O4 P S			796.461	5.184		246965	276649	329927	459899	261807	394913	287998	242999	198001	412328	460555	182910	231500	157576	194538	116744	104682	128807	27935.4	27887.3	27983.6	774292	138764	247003	821000	100285	138228	246175	106116	56210.6
365	HILIC_neg	C34 H43 N2 O7 P			622.279	1.214		184376	186520	131249	262902	185448	197076	263726	132940	198333	202906	211774	194038	86030.2	104093	67967.6	118285	191778	44793	2608.77	3383.26	1834.28	60253.1	73572.8	46933.5	189038	36638.9	112838	5539.85	4218.79	4879.32
366	HILIC_neg	C17 H25 N5 O11			475.154	9.188		77089.6	74015.6	79489.8	77922.5	75552.6	78706.2	4339.11	4815.69	1802.51	16856.4	16071.5	15286.6	18450.6	6906.64	13168.9	10370.6	11926.3	8814.79	10992.3	7021.65	3051.01	38903.1	77138.2	23849.3	38778	64801.9	90825.8	64342.4	105949	85145.5
367	HILIC_neg	C18 H32 N2 O16 S			564.148	8.617		29068	3443.71	39426.9	10368.2	16255.8	24897.6	215428	188012	242844	365311	197081	533541	236742	119367	354117	92587.5	156767	28407.8	1832.54	1744.7	1656.86	2275.3	5689.7	4122.2	2506.31	15166.8	4168.55	2520.75	5175.01	7829.28
368	HILIC_neg	C12 H18 Cl3 N6 O5 P S2			525.958	8.529		415239	414795	458513	394980	415017	426747	490734	474952	482843	120478	81708.2	159249	155183	137322	173044	2813.23	2532.01	3094.45	3155.56	1432.74	4878.37	423379	103685	263532	435046	139482	287264	100088	72182.6	127993
369	HILIC_neg	C21 H33 N5 O10			515.221	6.646		120291	136242	119397	80481.2	128267	99939.1	4420.36	6986.99	1853.74	792.228	699.541	884.916	1034.8	923.935	1145.67	1257.59	1393.55	1121.62	715.755	724.06	707.449	8647.09	19718	14182.6	32594.8	39652.6	45884.1	260865	166308	126215
370	HILIC_neg	C24 H32 N6 O6 P2 S			594.159	5.964		27450	42005.1	50164.2	67030.6	34727.5	58597.4	13663.4	17010.9	15337.1	4320.25	6111.45	2529.05	7704.06	11373	4035.16	106286	48625.1	163947	1201.01	1170.76	1231.25	158717	259738	209228	3787.5	5081.98	2493.02	3382.62	3864.27	2900.97
371	HILIC_neg	C27 H24 N4 O10			564.148	9.097		41337.1	51821.4	48380.9	36044.2	46579.2	42212.6	190353	127376	253330	236945	187186	286705	145297	115728	174867	94818.5	155926	33710.8	961.44	1135.79	787.092	3202.01	5038.56	2230.51	2272.92	2880.89	3488.86	2778.14	3949.52	5120.91
372	HILIC_neg	C7 H2 N6 O4			234.014	8.883		72432.4	79595.4	77412.8	84277.8	76013.9	80845.3	26885.6	41390.5	34138	1239.41	1202.5	1276.32	1292.09	1324.95	1259.23	1119.56	1070.02	1169.09	506.268	350.686	661.849	44573	14888.4	29730.7	4812.37	2785.74	18601.5	99481.3	17549.3	58515.3
373	HILIC_neg	C13 H22 N2 O4 P2 S			364.077	7.742		34218	34788.1	36607.1	26511	34503.1	31559	2410.81	1806.19	2108.5	59766.4	46478.6	73054.1	74101.5	64553.4	83649.5	64375.1	78461.8	50288.4	1379.58	1175.27	1583.89	27683.8	91838.7	48877.9	22984.4	38177.6	53370.8	25146.1	44767	34956.6
374	HILIC_neg	C23 H35 N5 O16			637.207	9.216		27867.9	29560.2	28384.5	22734.8	28714.1	25559.6	903.203	774.603	1261.63	1261.99	948.559	1575.42	912.654	1162.41	662.902	773.031	852.706	693.356	320.462	311.844	329.08	11887.7	24627.5	18257.6	5771.43	6421.94	7072.45	37132	22333	69266.4

## Sheet: Table S2
Table S2 Annotated compounds
Test type	No	Name	RT /min	Molecular Formula	Monoisotopic mass/Da	Molecular Weight/(g/mol)	Classification
C18_neg	1	Quercitrin	7.491	C21H20O11	448.101	448.102	Flavonoids
	2	Protocatechuic acid	6.015	C7H6O4	154.027	154.026	Organic acids
	3	Leucodelphinidin	6.613	C15H14O8	322.069	322.07	Flavonoids
	4	L-2-succinylamino-6-oxoheptanedioic acid	1.776	C11H15NO8	289.08	289.08	Organic acids
	5	L-(+)-tartaric acid	1.164	C4H6O6	150.016	150.016	Organic acids
	6	Haplopine	6.82	C13H11NO4	245.069	245.069	Alkaloids
	7	Glucose 1-phosphate	1.022	C6H13O9P	260.03	260.03	Phosphorylated intermediates
	8	Furamizole	1.75	C12H8N4O5	288.05	288.049	Alkaloids
	9	Dodecanedioic acid	17.993	C12H22O4	230.152	230.152	Fatty acids
	10	DL-histidine	1.076	C6H9N3O2	155.07	155.069	Amino acids
	11	Citreoisocoumarin	6.11	C14H14O6	278.079	278.079	Phenylpropanoids
	12	4-Hydroxy-2-oxoglutaric acid	1.356	C5H6O6	162.016	162.016	Organic acids
	13	3-Hydroxy-L-glutamic acid	1.213	C5H9NO5	163.048	163.047	Amino acids
	14	3-Hydroxy-3-(methoxycarbonyl)pentanedioic acid	1.306	C7H10O7	206.043	206.042	Organic acids
	15	1-O-acetyl-alpha-maltose	1.603	C14H24O12	384.127	384.127	Carbohydrates
	16	1-Methyl-1,2,3,4-tetrahydro-beta-carboline-3-carboxylic acid	6.62	C13H14N2O2	230.106	230.106	Alkaloids
	17	3-Dehydroquinic acid	1.806	C7H10O6	190.048	190.047	Organic acids
	18	1,1-Diethyl-3-oxo-2-triazanolate	6.902	C4H10N3O2-	132.078	132.078	Others
	19	Uridine-5'-diphosphate-glucose	1.224	C15H24N2O17P2	566.055	566.055	Nucleotides
HILIC_pos	1	(+)-7-epi-12-hydroxyjasmonoyl-L-isoleucine	2.214	C18H29NO5	339.205	339.205	Amino acid derivative
	2	(Z)-12,13-dihydroxyoctadec-9-enoic acid	1.785	C18H34O4	314.246	314.246	Fatty acids
	3	(11S,12E,14Z)-11-Hydroxy-12,14-icosadienoic acid	1.358	C20H36O3	324.266	324.266	Fatty acids
	4	(15Z)-9,12,13-Trihydroxy-15-octadecenoic acid	2.291	C18H34O5	330.241	330.241	Fatty acids
	5	N-(1-Deoxy-1-fructosyl)threonine	8.354	C10H19NO8	281.111	281.111	Amino acid derivative
	6	N-(1-Deoxy-1-fructosyl)valine	7.467	C11H21NO7	279.132	279.132	Amino acid derivative
	7	N-(1-Deoxy-1-fructosyl)leucine	6.817	C12H23NO7	293.147	293.148	Amino acid derivative
	8	(9Z,12Z)-6,8-Dihydroxy-9,12-octadecadienoic acid	1.657	C18H32O4	312.23	312.23	Fatty acids
	9	α-Aminoadipic acid	5.641	C6H11NO4	161.069	161.069	Amino acids
	10	g-L-Glutamyl-L-pipecolic acid	3.223	C11H18N2O5	258.122	258.122	Organic acids
	11	1-[(3-Carboxypropyl)amino]-1-deoxy-beta-D-fructofuranose	8.916	C10H19NO7	265.116	265.116	Amino acid derivative
	12	1-Stearoyl-sn-glycero-3-phosphoethanolamine	2.214	C23H48NO7P	481.317	481.317	Phosphorylated intermediates
	13	Eupatolitin 3-O-glucoside	5.494	C23H24O13	508.122	508.122	Flavonoids
	14	Genipinic Acid	1.941	C11H14O6	242.079	242.079	Organic acids
	15	α-Tocopherol quinone	1.254	C29H50O3	446.376	446.376	Vitamins
	16	S-(1,2-Dicarboxyethyl)cysteine	10.563	C7H11NO6S	237.031	237.031	Amino acid derivative
	17	Glycerophosphatidylethanolamine	8.885	C5H14NO6P	215.056	215.056	Phosphorylated intermediates
	18	N-acetyl-alpha-fucosamine	7.305	C8H15NO5	205.095	205.095	Amines
	19	2-Acetamido-2-deoxy-D-glucono-1,5-lactone	8.466	C8H13NO6	219.074	219.074	Amines
	20	2-Acetamido-2-deoxyglucose	7.767	C8H15NO6	221.09	221.09	Amines
	21	2-Acrylamido-2-methyl-1-propane sulfonic acid	6.877	C7H13NO4S	207.056	207.056	Amines
	22	2-Amino-2,3,7-trideoxy-D-lyxo-hept-6-ulosonic acid	8.051	C7H13NO5	191.079	191.079	Organic acids
	23	3-(Butylsulfinyl)-L-alanin	6.829	C7H15NO3S	193.077	193.077	Amino acid derivative
	24	Sinensin	8.154	C21H22O11	450.116	450.116	Flavonoids
	25	3-Hydroxy-3,5,5-trimethyl-4-(3-oxo-1-buten-1-ylidene)cyclohexyl β-D-glucopyranoside	2.387	C19H30O8	386.194	386.194	Others
	26	4-Methoxybenzaldehyde N-[6-(tert-butyl)thieno[3,2-d]pyrimidin-4-yl]hydrazone	6.704	C18H20N4OS	340.136	340.137	Others
	27	4-Pyridoxic acid	2.216	C8H9NO4	183.053	183.053	Organic acids
	28	5,7-Dihydroxy-4-methylcoumarin	1.817	C10H8O4	192.042	192.042	Phenylpropanoids
	29	5'-O-beta-D-Glucosylpyridoxine	6.7	C14H21NO8	331.127	331.127	Others
	30	8-Hydroxy-deoxyguanosine	7.299	C10H13N5O5	283.092	283.092	Nucleotides
	31	8-Hydroxyhexadecanedioic acid	2.277	C16H30O5	302.209	302.209	Fatty acids
	32	Acetylarginine	8.513	C8H16N4O3	216.122	216.122	Amino acids
	33	Adenosine	5.085	C10H13N5O4	267.097	267.097	Nucleotides
	34	Agnuside	5.841	C22H26O11	466.147	466.147	Terpenoids
	35	Anticapsin	2.185	C9H13NO4	199.084	199.084	Amino acids
	36	Argininosuccinic acid	9.217	C10H18N4O6	290.123	290.123	Amino acids
	37	Ascorbyl glucoside	8.972	C12H18O11	338.085	338.085	Others
	38	2-[(2-Amino-3-carboxypropanoyl)amino]-4-methylpentanoic acid	8.43	C10H18N2O5	246.122	246.121	Others
	39	Azidamfenicol	9.539	C11H13N5O5	295.092	295.09	Others
	40	Betulin	1.252	C30H50O2	442.381	442.381	Terpenoids
	41	(10E,15Z)-9,12,13-Trihydroxy-10,15-octadecadienoic acid	2.21	C18H32O5	328.225	328.225	Fatty acids
	42	Cytidine	6.804	C9H13N3O5	243.085	243.086	Nucleotides
	43	D-(+)-Tryptophan	6.894	C11H12N2O2	204.09	204.089	Amino acids
	44	Dammarenediol-II	1.254	C30H52O2	444.397	444.397	Terpenoids
	45	Edotecarin	4.744	C29H28N4O11	608.176	608.174	Alkaloids
	46	Eglumetad	6.284	C8H11NO4	185.069	185.069	Amino acids
	47	Etilevodopa	2.369	C11H15NO4	225.1	225.1	Amino acid derivatives
	48	Glycyl-L-leucine	5.627	C8H16N2O3	188.116	188.116	Amino acid derivatives
	49	Hexadecanedioic acid	1.916	C16H30O4	286.214	286.214	Fatty acids
	50	Jasmonic acid	2.043	C12H18O3	210.126	210.125	Organic acids
	51	L-(+)-Citrulline	9	C6H13N3O3	175.096	175.096	Amino acids
	52	L-Leucyl-L-leucine	2.284	C12H24N2O3	244.179	244.179	Amino acid derivatives
	53	L-Leucyl-L-valine	3.482	C11H22N2O3	230.163	230.163	Amino acid derivatives
	54	L-Tyrosine	7.698	C9H11NO3	181.074	181.074	Amino acids
	55	Luteolin	3.307	C15H10O6	286.048	286.048	Flavonoids
	56	Mebutamate	5.447	C10H20N2O4	232.142	232.142	Amines
	57	Meprobamate	5.857	C9H18N2O4	218.127	218.127	Amines
	58	Methyldopa	8.565	C10H13NO4	211.084	211.084	Amino acid derivatives
	59	DL-Alanyl-DL-leucine	4.892	C9H18N2O3	202.132	202.132	Amino acid derivatives
	60	2,3-Dinor-8-epi-prostaglandin F2alpha	2.211	C18H30O5	326.209	326.209	Others
	61	Muramic acid	8.987	C9H17NO7	251.101	251.101	Organic acids
	62	N-(3-Carboxypropanoyl)-5-hydroxynorvaline	8.45	C9H15NO6	233.09	233.09	Amino acid derivatives
	63	N2-Succinyl-L-glutamic acid 5-semialdehyde	2.336	C9H13NO6	231.074	231.074	Amino acid derivatives
	64	N-Acetyl-DL-glutamic acid	9.179	C7H11NO5	189.064	189.063	Amino acid derivatives
	65	N-Acetyl-L-carnosine	7.057	C11H16N4O4	268.117	268.116	Amino acid derivatives
	66	N-Acetyl-L-glutamine	7.59	C7H12N2O4	188.08	188.08	Amino acids
	67	N-Acetylornithine	7.928	C7H14N2O3	174.1	174.1	Amino acids
	68	5'-N-Ethylcarboxamidoadenosine	8.182	C12H16N6O4	308.123	308.122	Nucleotides
	69	N-glycoloyl-D-mannosaminolactone	1.955	C8H13NO7	235.069	235.069	Others
	70	Nitrilotriacetic acid	9.705	C6H9NO6	191.043	191.043	Others
	71	N-Undecanoylglycine	2.324	C13H25NO3	243.183	243.183	Amino acid derivatives
	72	Pantothenic acid	6.514	C9H17NO5	219.111	219.11	Vitamins
	73	Pinolenic acid	1.675	C18H30O2	278.225	278.225	Fatty acids
	74	Pre-acinetobactin	2.264	C16H18N4O5	346.128	346.126	Others
	75	Rutin	8.315	C27H30O16	610.153	610.154	Flavonoids
	76	Sulfadimethoxine	2.027	C12H14N4O4S	310.074	310.074	Others
	77	Troxipide	4.676	C15H22N2O4	294.158	294.158	Amines
	78	Uridine monophosphate (UMP)	9.511	C9H13N2O9P	324.036	324.036	Nucleotides
	79	Ursolic acid	1.442	C30H48O3	456.36	456.36	Terpenoids
	80	2-[(2-Amino-3-methylbutanoyl)amino]-3-hydroxypropanoic acid	6.545	C8H16N2O4	204.111	204.111	Amino acid derivatives
	81	Valylvaline	4.17	C10H20N2O3	216.147	216.148	Amino acid derivatives
	82	Vorinostat	2.321	C14H20N2O3	264.147	264.147	Amines
	83	Zonampanel anhydrous	8.147	C13H9N5O6	331.055	331.054	Alkaloids
	84	α,α-Trehalose	8.683	C12H22O11	342.116	342.116	Carbohydrates
	85	N-(β-Glucosyl)-(oxindol-3-yl)acetyl-aspartate	9.424	C20H22N2O11	468.138	468.138	Amino acid derivatives
	86	6-O-Benzoylphlorigidoside B	7.829	C26H32O14	568.179	568.179	Others
	87	2-Acetamido-2,6-dideoxy-alpha-D-galactopyranose	7.834	C8H15NO5	205.095	205.095	Carbohydrates
	88	1-(1-Deoxy-D-fructos-1-yl)-L-proline	7.733	C11H19NO7	277.116	277.116	Amino acid derivatives
HILIC_neg	1	α-Eleostearic acid	1.393	C18H30O2	278.225	278.225	Fatty acids
	2	Sucrose	8.688	C12H22O11	342.116	342.116	Carbohydrates
	3	Ascorbic acid	8.939	C6H8O6	176.032	176.031	Vitamins
	4	Allantoic acid	9.236	C4H8N4O4	176.055	176.055	Amines

## Sheet: Table S3
Table S3 Parameters of OPLS-DA
Compare group		R2X	R2Y	Q2
S1-S2	1+1+0	0.805	0.991	0.885
S1-S3	1+1+0	0.886	1	0.999
S1-S4	1+1+0	0.933	1	0.999
S1-S5	1+1+0	0.847	1	0.991
S1-S6	1+1+0	0.881	1	0.996
S1-S7	1+1+0	0.922	1	0.998
S1-S8	1+1+0	0.9	1	0.997
S2-S3	1+1+0	0.783	0.993	0.944
S2-S4	1+2+0	0.879	1	0.987
S2-S5	1+3+0	0.923	1	0.996
S2-S6	1+3+0	0.928	1	0.999
S2-S7	1+2+0	0.905	1	0.991
S2-S8	1+3+0	0.955	1	0.998
S3-S4	1+1+0	0.738	0.979	0.881
S3-S5	1+3+0	0.943	1	0.997
S3-S6	1+2+0	0.803	1	0.994
S3-S7	1+2+0	0.877	1	0.999
S3-S8	1+2+0	0.862	1	0.999
S4-S5	1+1+0	0.722	0.997	0.926
S4-S6	1+3+0	0.961	0.999	0.998
S4-S7	1+2+0	0.901	1	0.999
S4-S8	1+2+0	0.914	1	0.995
S5-S6	1+1+0	0.699	0.999	0.923
S5-S7	1+2+0	0.86	1	0.999
S5-S8	1+3+0	0.938	1	0.999
S6-S7	1+1+0	0.763	1	0.987
S6-S8	1+2+0	0.812	1	0.996
S7-S8	1+2+0	0.962	0.997	0.968

## Sheet: Table S4
Table S4 Differentially metabolites between different fruit developmental stages
Control_VS_Case	Candidate name	VIP score (component 1)	Fold change	P-value	False discovery rate (FDR)	Type
S1 VS S2	Quercitrin	2.20282	0.166197	0.00272858	0.0432675	down
	Protocatechuic acid	1.49416	0.0988888	0.0012453	0.0257015	down
	Uridine-5'-diphosphate-glucose	1.18311	0.0584926	0.00384293	0.0473962	down
	8-Hydroxyhexadecanedioic acid	1.23001	5.22645	0.000887999	0.0257015	up
S1 VS S3	Eglumetad	1.16899	9.60985	4.82531e-06	0.000451387	up
	4-Pyridoxic acid	1.40329	0.0390241	8.1331e-06	0.000451387	down
	Sulfadimethoxine	1.02913	5.8129	0.000104176	0.00385452	up
	Protocatechuic acid	1.37088	0.0523947	0.000163709	0.00454294	down
	alpha-Tocopherol quinone	1.08101	6.97868	0.000513171	0.00813743	up
	N-(1-Deoxy-1-fructosyl)valine	1.04602	6.16404	0.00145249	0.0161227	up
	1-(1-Deoxy-D-fructos-1-yl)-L-proline	1.31913	17.3003	0.00161477	0.0162945	up
	alpha-Eleostearic acid	2.12335	0.000571873	0.00207777	0.017741	down
	Uridine monophosphate (UMP)	1.05972	0.154065	0.00232649	0.0184457	down
	4-Hydroxy-2-oxoglutaric acid	1.19433	10.71	0.00277811	0.0192731	up
	(+)-7-epi-12-Hydroxyjasmonoyl-L-isoleucine	1.64863	0.0110884	0.00368596	0.0215338	down
	2-Acetamido-2-deoxy-D-glucono-1,5-lactone	1.27935	15.2104	0.0041235	0.0228854	up
	Furamizole	1.24701	13.2507	0.00989488	0.04362	up
	3-Hydroxy-L-glutamic acid	1.17759	0.101893	0.0102588	0.04362	down
	Betulin	1.37271	22.4577	0.0112189	0.0438754	up
	Jasmonic acid	1.95308	0.00195763	0.011463	0.0438754	down
	Haplopine	1.10761	7.84547	0.0146654	0.0473458	up
S1 VS S4	Acetylarginine	1.81918	363.194	8.22865e-07	7.54239e-05	up
	2-Acetamido-2-deoxyglucose	1.2704	17.569	1.35899e-06	7.54239e-05	up
	4-Pyridoxic acid	1.12568	0.1049	9.88388e-06	0.000365703	down
	Protocatechuic acid	1.22464	0.0727401	0.000216149	0.00599813	down
	N-(beta-Glucosyl)-(oxindol-3-yl)acetyl-aspartate	1.55071	72.4388	0.000524863	0.011652	up
	Leucodelphinidin	1.06867	0.139414	0.00134771	0.0186994	down
	alpha-Eleostearic acid	2.17295	0.000225439	0.00207639	0.0256089	down
	(+)-7-epi-12-Hydroxyjasmonoyl-L-isoleucine	1.39549	0.0329238	0.00294605	0.0305236	down
	Uridine monophosphate (UMP)	1.0723	0.128166	0.00347848	0.032176	down
	Betulin	1.31564	21.3637	0.0061072	0.0423687	up
S1 VS S5	Pantothenic acid	1.33351	0.0699604	8.67362e-05	0.00962771	down
	alpha-Eleostearic acid	2.32779	0.000187695	0.00207622	0.032923	down
	Protocatechuic acid	1.28956	0.0707461	0.00162163	0.032923	down
	Pre-acinetobactin	1.27461	0.0911388	0.00167867	0.032923	down
	Uridine monophosphate (UMP)	1.22226	0.0924211	0.00105843	0.032923	down
	N-Undecanoylglycine	1.06448	0.163374	0.00205095	0.032923	down
S1 VS S6	4-Pyridoxic acid	1.21824	0.0947611	2.46092e-06	0.000273162	down
	1-Methyl-1,2,3,4-tetrahydro-beta-carboline-3-carboxylic acid	1.11779	7.23764	9.51611e-05	0.00352096	up
	Furamizole	1.33193	16.472	0.000149254	0.00370845	up
	Vorinostat	1.08177	0.154413	0.000323888	0.00599192	down
	Uridine monophosphate (UMP)	1.39203	0.0498599	0.000905028	0.011162	down
	Acetylarginine	1.89381	293.416	0.00131774	0.0132972	up
	alpha-Eleostearic acid	2.21097	0.000433949	0.00207724	0.0177365	down
	Protocatechuic acid	1.55681	0.0218922	0.0019195	0.0177365	down
	(+)-7-epi-12-Hydroxyjasmonoyl-L-isoleucine	1.5727	0.0205884	0.00352621	0.026094	down
	Azidamfenicol	1.06798	6.11213	0.00403364	0.0279834	up
	Pre-acinetobactin	1.33565	0.0598641	0.00511786	0.0320893	down
	L-(+)-Citrulline	1.58892	54.2088	0.00520367	0.0320893	up
	Uridine-5'-diphosphate-glucose	1.0998	0.144963	0.00976164	0.0416747	down
	1-(1-Deoxy-D-fructos-1-yl)-L-proline	1.17311	8.90186	0.0095312	0.0416747	up
	4-Methoxybenzaldehyde N-[6-(tert-butyl)thieno[3,2-d]pyrimidin-4-yl]hydrazone	1.32968	15.4904	0.00800814	0.0416747	up
	alpha-Tocopherol quinone	1.33085	16.5663	0.00732357	0.0416747	up
	Haplopine	1.65344	76.6253	0.0090655	0.0416747	up
	Jasmonic acid	1.66131	0.0124089	0.0116912	0.0480636	down
S1 VS S7	Mebutamate	1.12688	0.0722847	1.2807e-05	0.00142158	down
	4-Pyridoxic acid	1.06184	0.0962581	0.000284149	0.0063081	down
	Protocatechuic acid	1.12138	0.0738008	0.00158928	0.0177398	down
	2-Acetamido-2-deoxy-D-glucono-1,5-lactone	1.22807	22.942	0.00161779	0.0177398	up
	3-(Butylsulfinyl)-L-alanin	1.46674	85.1779	0.0018064	0.0177398	up
	Leucodelphinidin	1.21523	0.0464602	0.00195361	0.0177398	down
	alpha-Eleostearic acid	1.88526	0.000758076	0.00207764	0.0177398	down
	Uridine monophosphate (UMP)	1.36149	0.0226306	0.00251501	0.0186111	down
	(+)-7-epi-12-Hydroxyjasmonoyl-L-isoleucine	1.38686	0.0190257	0.00359717	0.0249554	down
	Pre-acinetobactin	1.24892	0.0390114	0.00706175	0.0379634	down
	Uridine-5'-diphosphate-glucose	1.93714	0.00041045	0.00718226	0.0379634	down
S1 VS S8	Troxipide	1.07427	10.5711	0.000165948	0.00921014	up
	alpha-Tocopherol quinone	1.12814	13.4159	0.000454115	0.0126017	up
	Protocatechuic acid	1.07727	0.0933902	0.000751271	0.0166782	dpwn
	1,1-Diethyl-3-oxo-2-triazanolate	1.33952	37.1106	0.000986498	0.0182502	up
	alpha-Eleostearic acid	1.71176	0.00274695	0.00207906	0.0288469	down
	Uridine monophosphate (UMP)	1.45693	0.013053	0.00285635	0.0331228	down
	3-(Butylsulfinyl)-L-alanin	1.43671	66.6665	0.00341262	0.0337237	up
	(+)-7-epi-12-Hydroxyjasmonoyl-L-isoleucine	1.31159	0.0296851	0.00381023	0.0337237	down
	Pre-acinetobactin	1.22057	0.0507353	0.00497601	0.037865	down
	N-(1-Deoxy-1-fructosyl)threonine	1.10982	12.5087	0.00511689	0.037865	up
	Uridine-5'-diphosphate-glucose	1.53406	0.00860791	0.00725169	0.0473493	down
	1-O-acetyl-alpha-maltose	1.25737	24.9171	0.00915813	0.0483345	up
	4-Hydroxy-2-oxoglutaric acid	1.19857	19.1051	0.00993175	0.0483345	up
S2 VS S3	Leucodelphinidin	1.23157	3.71842	7.15317e-05	0.00397001	up
	α-Aminoadipic acid	1.3069	0.238828	0.000922879	0.0341465	down
	Betulin	1.48418	5.8458	0.00427488	0.0490239	up
S2 VS S4	N-Acetyl-L-glutamine	1.12401	3.49424	7.69347e-05	0.00426988	up
	2-Acetamido-2-deoxyglucose	1.26955	4.95328	0.000608337	0.0225085	up
S2 VS S5	8-Hydroxyhexadecanedioic acid	1.78054	0.0657917	0.000810589	0.0449877	down
S2 VS S6	Furamizole	1.88276	31.0182	1.45882e-07	1.61929e-05	up
	Acetylarginine	1.6375	11.3937	0.000164388	0.00912351	up
	Alpla-Aminoadipic acid	1.40895	0.145336	0.000403708	0.0149372
	8-Hydroxyhexadecanedioic acid	1.48225	0.121681	0.00107812	0.0299178
	alpha-Tocopherol quinone	1.44864	7.63631	0.00213982	0.047504	up
S2 VS S7	Alpla-Aminoadipic acid	1.24694	0.129612	9.79711e-05	0.0108748	down
S2 VS S8	NA	NA	NA	NA	NA
S3 VS S4	N-Acetyl-L-glutamine	1.54245	3.14329	0.000882444	0.0326504	up
	N-(β-Glucosyl)-(oxindol-3-yl)acetyl-aspartate	1.81039	4.68319	0.000284445	0.0157867	up
S3 VS S5	Eglumetad	1.88294	0.0491327	3.43972e-05	0.00381808	down
	Sucrose	1.52646	0.139786	0.000471163	0.0227475	down
	2-Acetamido-2-deoxy-D-glucono-1,5-lactone	1.44606	0.166126	0.000614798	0.0227475	down
S3 VS S6	1-Methyl-1,2,3,4-tetrahydro-beta-carboline-3-carboxylic acid	1.97186	15.0194	0.000205248	0.0227825	up
	N-Acetylornithine	1.86165	11.1742	0.000645336	0.0358161	up
S3 VS S7	NA	NA	NA	NA	NA
S3 VS S8	Eglumetad	1.67644	0.0315622	0.000354578	0.0160915	down
	1,1-Diethyl-3-oxo-2-triazanolate	1.9578	106.609	0.00147656	0.0280576	up
	Nitrilotriacetic acid	1.22356	0.157969	0.00151663	0.0280576	down
	2,3-Dinor-8-epi-prostaglandin F2alpha	1.33957	9.08777	0.00225345	0.0357334	up
	(11S,12E,14Z)-11-Hydroxy-12,14-icosadienoic acid	1.04071	3.86436	0.00262974	0.0364877	up
	3-(Butylsulfinyl)-L-alanin	1.8007	53.9892	0.00350757	0.0389444	up
S4 VS S5	N-Acetyl-L-glutamine	1.15997	3.14329	0.000882444	0.0326504	up
S4 VS S6	1-Methyl-1,2,3,4-tetrahydro-beta-carboline-3-carboxylic acid	1.63452	9.53065	0.000451106	0.0125182	up
	N-Acetylornithine	1.36826	5.19158	0.00127329	0.028267	up
S4 VS S7	Uridine-5'-diphosphate-glucose	2.14359	0.00188101	0.000120841	0.0134134	down
	Uridine monophosphate (UMP)	1.12262	0.176573	0.000687243	0.038142	down
	3-Dehydroquinic acid	1.46737	0.0528315	0.00172022	0.0484379	down
	3-(Butylsulfinyl)-L-alanin	1.74592	64.45	0.00188054	0.0484379	up
	Rutin	1.04168	0.219625	0.00218189	0.0484379	down
S4 VS S8	Uridine-5'-diphosphate-glucose	1.68573	0.0394483	7.26347e-07	8.06245e-05	down
	N-(beta-Glucosyl)-(oxindol-3-yl)acetyl-aspartate	1.35015	0.124951	0.000743899	0.0345921	down
	Uridine monophosphate (UMP)	1.40718	0.101844	0.000934923	0.0345921	down
	1,1-Diethyl-3-oxo-2-triazanolate	1.97369	89.1893	0.00153689	0.0426486	up
	(11S,12E,14Z)-11-Hydroxy-12,14-icosadienoic acid	1.01022	3.31401	0.00244619	0.0452546	up
	3-(Butylsulfinyl)-L-alanin	1.84303	50.4433	0.00353174	0.0492798	up
	N-Acetylornithine	1.47155	11.8903	0.0035517	0.0492798	up
S5 VS S6	α-Tocopherol quinone	1.46305	7.14286	0.00247564	0.0392565	up
	Agnuside	1.44431	6.66667	0.00336267	0.0466571	up
	N-Undecanoylglycine	1.30187	14.2857	0.000160119	0.0059244	up
	Rutin	1.7957	10	0.0013546	0.0250601	up
	Sucrose	1.5797	4.7619	0.000120136	0.0059244	up
S5 VS S7	Luteolin	1.0906	5.65214	1.55034e-05	0.00172088	up
	(15Z)-9,12,13-Trihydroxy-15-octadecenoic acid	1.2219	8.74211	3.68606e-05	0.00204576	up
	2-Acetamido-2-deoxy-D-glucono-1,5-lactone	1.23314	9.07934	9.25538e-05	0.00342449	up
	Uridine-5'-diphosphate-glucose	2.10747	0.0015687	0.000397184	0.0073479	down
	3-(Butylsulfinyl)-L-alanin	1.69408	65.0055	0.00187567	0.0291846	up
	Sucrose	1.27488	10.2211	0.0021034	0.0291846	up
	Quercitrin	1.22619	0.114491	0.00403821	0.0453742	down
	Etilevodopa	1.0971	5.68805	0.00408776	0.0453742	up
	DL-histidine	1.82472	0.00790775	0.00475148	0.0479468	down
S5 VS S8	Uridine-5'-diphosphate-glucose	1.55249	0.0328985	2.39402e-05	0.00265736	down
	alpha-Tocopherol quinone	1.1095	5.84597	0.000806612	0.0422295	up
	1,1-Diethyl-3-oxo-2-triazanolate	1.92763	207.577	0.00152178	0.0422295	up
S6 VS S7	Glucose 1-phosphate	1.72229	0.0560852	0.00311383	0.0333776	down
	Furamizole	1.93828	0.0244439	1.56919e-10	1.7418e-08	down
	DL-histidine	2.22691	0.00747775	0.00326614	0.0333776	down
	3-Hydroxy-L-glutamic acid	2.03241	0.0168039	0.00330769	0.0333776	down
	3-Dehydroquinic acid	1.96568	0.022007	0.00206919	0.0328114	down
	Uridine-5'-diphosphate-glucose	2.43612	0.00283142	9.887e-05	0.00365819	down
	α-Tocopherol quinone	1.12952	100	0.00288535	0.0333776	up
	3-(Butylsulfinyl)-L-alanin	2.09431	0.15456	0.00181734	0.0328114	down
	L-Leucyl-L-valine	1.08836	9.09091	5.815e-05	0.00322733	up
	Pinolenic acid	1.24192	0.275482	0.00475803	0.0440118	down
	Rutin	1.37168	0.309598	0.00134086	0.0297671	down
	2-Acetamido-2,6-dideoxy-alpha-D-galactopyranose	1.51071	0.210526	0.000224429	0.00622791	down
S6 VS S8	Uridine-5'-diphosphate-glucose	1.62614	0.0593799	2.66807e-05	0.00296156	down
	Troxipide	1.63884	18.0421	9.33464e-05	0.00518072	up
	1,1-Diethyl-3-oxo-2-triazanolate	2.02069	82.835	0.00154439	0.0428567	up
	L-Leucyl-L-leucine	1.3897	7.94081	0.00224395	0.0498156	up
S7 VS S8	2,3-Dinor-8-epi-prostaglandin F2alpha	1.16984	12.5	0.00207225	0.046004	up

## Sheet: Table S5
Table S5 The number of differentially metabolites between different fruit developmental stages
Control_VS_Case	All_differentially metabolites	DOWN	UP
S1_VS_S2	4	3	1
S1_VS_S3	17	7	10
S1_VS_S4	10	6	4
S1_VS_S5	6	6	0
S1_VS_S6	18	9	9
S1_VS_S7	11	9	2
S1_VS_S8	13	6	7
S2_VS_S3	3	1	2
S2_VS_S4	2	0	2
S2_VS_S5	1	1	0
S2_VS_S6	5	2	3
S2_VS_S7	1	1	0
S2_VS_S8	0	0	0
S3_VS_S4	2	0	2
S3_VS_S5	3	3	0
S3_VS_S6	2	0	2
S3_VS_S7	0	0	0
S3_VS_S8	6	2	4
S4_VS_S5	1	0	1
S4_VS_S6	2	0	2
S4_VS_S7	5	4	1
S4_VS_S8	7	3	4
S5_VS_S6	5	0	5
S5_VS_S7	9	3	6
S5_VS_S8	3	1	2
S6_VS_S7	12	10	2
S6_VS_S8	4	1	3
S7_VS_S8	1	0	1

## Sheet: Table S6
Table S6 Differential metabolites pathway analysis
Pathway name	Metabolite	P value	FDR	Impact
Lysine degradation	alpha-Aminoadipic acid	0.0019638	0.013419	0
Amino sugar and nucleotide sugar metabolism	Uridine-5'-diphosphate-glucose; Glucose 1-phosphate; 2-Acetamido-2-deoxyglucose	0.0039176	0.013419	0.25028
Zeatin biosynthesis	Uridine-5'-diphosphate-glucose	0.0043946	0.013419	0.0271
Ascorbate and aldarate metabolism	Uridine-5'-diphosphate-glucose	0.0043946	0.013419	0
Pentose and glucuronate interconversions	Glucose 1-phosphate; Uridine-5'-diphosphate-glucose	0.0044729	0.013419	0.09524
Glycerolipid metabolism	Uridine-5'-diphosphate-glucose; Glucose 1-phosphate	0.0044729	0.013419	0.04
Glycolysis / Gluconeogenesis	Glucose 1-phosphate	0.0065123	0.016746	0
alpha-Linolenic acid metabolism	Jasmonic acid	0.008775	0.019744	0
Starch and sucrose metabolism	Sucrose; Uridine-5'-diphosphate-glucose; Glucose 1-phosphate;	0.019542	0.035176	0.2381
Galactose metabolism	Sucrose; Glucose 1-phosphate; Uridine-5'-diphosphate-glucose	0.019542	0.035176	0.08058
Arginine biosynthesis	N-Acetylornithine; L-(+)-Citrulline	0.054625	0.089387	0.22233
Flavone and flavonol biosynthesis	Quercitrin; Luteolin; Rutin	0.10501	0.15752	0
Pantothenate and CoA biosynthesis	Pantothenic acid	0.41048	0.52776	0.12743
beta-Alanine metabolism	Pantothenic acid	0.41048	0.52776	0
Histidine metabolism	DL-histidine	0.51829	0.58308	0.04264
Aminoacyl-tRNA biosynthesis	DL-histidine	0.51829	0.58308	0
Phenylalanine, tyrosine and tryptophan biosynthesis	3-Dehydroquinic acid	0.63743	0.66362	0.05405
Flavonoid biosynthesis	Leucodelphinidin; Luteolin	0.66362	0.66362	0.00141
